# Supplementary material for: 1-(3-Hy­droxy-5,8-dimeth­oxy-4-methyl-1,2,3,4-tetra­hydro-1,4-ep­oxy­naphthalen-2-yl)ethan-1-one
Source: Acta Crystallogr Sect E Struct Rep Online. 2014 Apr 12;70(Pt 5):o545. doi: 10.1107/S1600536814007764 (PMC4011200; doi:10.1107/S1600536814007764)
Supplement: Supplementary file 1 [file e-70-0o545-sup1.cif]

##############################################################################
#                                                                            #
# This CIF contains the data in a paper accepted for publication in          #
# Acta Crystallographica Section E. It conforms to the requirements of       #
# Notes for Authors for Acta Crystallographica Section E, and has been       #
# peer reviewed under the auspices of the IUCr Commission on Journals.       #
#                                                                            #
# Full details of the Crystallographic Information File format               #
# are given in the paper "The Crystallographic Information File (CIF):       #
# a New Standard Archive File for Crystallography" by S. R. Hall, F. H.      #
# Allen and I. D. Brown [Acta Cryst. (1991), A47, 655-685].                  #
#                                                                            #
# The current version of the core CIF dictionary is obtainable from          #
# ftp://ftp.iucr.org/pub/cif_core.dic.                                       #
#                                                                            #
# Software is freely available for graphical display of the structure(s)     #
# in this CIF. For information consult the CIF software page                 #
# http://www.iucr.org/resources/cif/software.                                #
#                                                                            #
# This file may be used for bona fide research purposes within the           #
# scientific community so long as proper attribution is given to the journal # 
# article from which it was obtained.                                        #
#                                                                            #
##############################################################################
data_I
_audit_creation_method     SHELXL-2013
_journal_date_recd_electronic     2014-03-19
_journal_date_accepted     2014-04-07
_journal_name_full     'Acta Crystallographica, Section E'
_journal_year     2014
_journal_volume     70
_journal_issue      5
_journal_page_first     o545
_journal_page_last     o545
_journal_paper_category     QO
_journal_paper_doi     10.1107/S1600536814007764
_journal_coeditor_code     TK5301
_publ_contact_author_name
;
Lough, Alan J.
;
_publ_contact_author_address
;
 Department of Chemistry
 University of Toronto
 Toronto
 Ontario
 Canada M5S 3H6
;
_publ_contact_author_email     alough@chem.utoronto.ca
_publ_contact_author_fax     (416)-978-8775
_publ_contact_author_phone     (416)-978-6275
_publ_section_title
;\
1-(3-Hydroxy-5,8-dimethoxy-4-methyl-1,2,3,4-tetrahydro-1,4-epoxynaphthalen-2-\
yl)ethan-1-one
;
loop_
    _publ_author_name
    _publ_author_address
    'Lough, Alan J. '
;
Department of Chemistry,
University of Toronto,
Toronto, Ontario, Canada M5S 3H6
;
    'Nagireddy, Jaipal R.'
;
Department of Chemistry,
University of Guelph,
Guelph, Ontario, Canada N1G 2W1
;
    'Tam, William'
;
Department of Chemistry,
University of Guelph,
Guelph, Ontario, Canada N1G 2W1
;
_database_code_depnum_ccdc_archive     'CCDC 995954'
_chemical_name_systematic
;\
1-(3-Hydroxy-5,8-dimethoxy-4-methyl-1,2,3,4-tetrahydro-1,4-\
epoxynaphthalen-2-yl)ethan-1-one
;
_chemical_name_common     ?
_chemical_formula_moiety     'C15 H18 O5'
_chemical_formula_sum     'C15 H18 O5'
_chemical_formula_iupac     'C15 H18 O5'
_chemical_formula_weight     278.29
_chemical_melting_point     ?
_shelx_space_group_comment
;
The symmetry employed for this shelxl refinement is uniquely defined
by the following loop, which should always be used as a source of
symmetry information in preference to the above space-group names.
They are only intended as comments.
;
_space_group_crystal_system     orthorhombic
_space_group_name_H-M_alt     'P b c a'
_space_group_name_Hall     '-P 2ac 2ab'
loop_
    _space_group_symop_operation_xyz
    'x, y, z'
    'x+1/2, -y+1/2, -z'
    '-x, y+1/2, -z+1/2'
    '-x+1/2, -y, z+1/2'
    '-x, -y, -z'
    '-x-1/2, y-1/2, z'
    'x, -y-1/2, z-1/2'
    'x-1/2, y, -z-1/2'
_cell_length_a     10.3091(4)
_cell_length_b     9.1309(4)
_cell_length_c     29.2552(13)
_cell_angle_alpha     90
_cell_angle_beta     90
_cell_angle_gamma     90
_cell_volume     2753.8(2)
_cell_formula_units_Z     8
_cell_measurement_reflns_used     6136
_cell_measurement_theta_min     5.25
_cell_measurement_theta_max     66.64
_cell_measurement_temperature     147(2)
_exptl_crystal_description     plate
_exptl_crystal_colour     colourless
_exptl_crystal_size_max     0.170
_exptl_crystal_size_mid     0.140
_exptl_crystal_size_min     0.050
_exptl_crystal_density_diffrn     1.342
_exptl_crystal_density_meas     ?
_exptl_crystal_density_method     ?
_exptl_crystal_F_000     1184
_exptl_absorpt_coefficient_mu     0.837
_exptl_absorpt_correction_type     multi-scan
_exptl_absorpt_process_details     '(SADABS; Bruker, 2012)'
_shelx_estimated_absorpt_T_min     0.871
_shelx_estimated_absorpt_T_max     0.959
_exptl_absorpt_correction_T_min     0.6857
_exptl_absorpt_correction_T_max     0.7528
_exptl_special_details     ?
_diffrn_ambient_temperature     147(2)
_diffrn_radiation_type     CuK\a
_diffrn_radiation_wavelength     1.54178
_diffrn_measurement_device_type     'Bruker Kappa APEX DUO CCD'
_diffrn_measurement_method     '\f and \w scans'
_diffrn_detector_area_resol_mean     ?
_diffrn_reflns_number     9265
_diffrn_reflns_av_R_equivalents     0.0210
_diffrn_reflns_theta_min     5.249
_diffrn_reflns_theta_max     66.631
_diffrn_reflns_theta_full     67.679
_diffrn_measured_fraction_theta_max     0.972
_diffrn_measured_fraction_theta_full     0.949
_diffrn_reflns_limit_h_min     -11
_diffrn_reflns_limit_h_max     10
_diffrn_reflns_limit_k_min     -6
_diffrn_reflns_limit_k_max     10
_diffrn_reflns_limit_l_min     -34
_diffrn_reflns_limit_l_max     34
_refine_special_details     ?
_reflns_number_total     2368
_reflns_number_gt     2195
_reflns_threshold_expression     I>2\s(I)
_refine_ls_structure_factor_coef     Fsqd
_refine_ls_matrix_type     full
_refine_ls_R_factor_all     0.0387
_refine_ls_R_factor_gt     0.0364
_refine_ls_wR_factor_gt     0.0948
_refine_ls_wR_factor_ref     0.0968
_refine_ls_goodness_of_fit_ref     1.036
_refine_ls_restrained_S_all     1.036
_refine_ls_number_reflns     2368
_refine_ls_number_parameters     189
_refine_ls_number_restraints     0
_refine_ls_hydrogen_treatment     mixed
_refine_ls_weighting_scheme     calc
_refine_ls_weighting_details
              'w=1/[\s^2^(Fo^2^)+(0.0532P)^2^+1.2534P] where P=(Fo^2^+2Fc^2^)/3'
_atom_sites_solution_hydrogens     mixed
_atom_sites_solution_primary     ?
_atom_sites_solution_secondary     ?
_refine_ls_shift/su_max     0.001
_refine_ls_shift/su_mean     0.000
_refine_diff_density_max     0.420
_refine_diff_density_min     -0.238
_refine_ls_extinction_method     none
_refine_ls_extinction_coef     .
loop_
    _atom_type_symbol
    _atom_type_description
    _atom_type_scat_dispersion_real
    _atom_type_scat_dispersion_imag
    _atom_type_scat_source
    'C' 'C' 0.0181 0.0091
                         'International Tables Vol C Tables 4.2.6.8 and 6.1.1.4'
    'H' 'H' 0.0000 0.0000
                         'International Tables Vol C Tables 4.2.6.8 and 6.1.1.4'
    'O' 'O' 0.0492 0.0322
                         'International Tables Vol C Tables 4.2.6.8 and 6.1.1.4'
_computing_data_collection     'APEX2 (Bruker, 2012)'
_computing_cell_refinement     'SAINT (Bruker, 2012)'
_computing_data_reduction     'SAINT (Bruker, 2012)'
_computing_structure_solution     'SHELXS97 (Sheldrick, 2008)'
_computing_structure_refinement     'SHELXL2013 (Sheldrick, 2008)'
_computing_molecular_graphics     'PLATON (Spek, 2009)'
_computing_publication_material     'SHELXTL (Sheldrick, 2008)'
loop_
    _atom_site_type_symbol
    _atom_site_label
    _atom_site_fract_x
    _atom_site_fract_y
    _atom_site_fract_z
    _atom_site_U_iso_or_equiv
    _atom_site_adp_type
    _atom_site_calc_flag
    _atom_site_occupancy
    _atom_site_disorder_assembly
    _atom_site_disorder_group
    O O1 0.88037(9) 0.52360(10) 0.62898(3) 0.0212(2) Uani d 1 . .
    O O2 0.70291(9) 0.72212(11) 0.58154(3) 0.0259(2) Uani d 1 . .
    O O3 0.85382(10) 0.46468(11) 0.52476(3) 0.0294(3) Uani d 1 . .
    O O4 0.93569(9) 0.88101(11) 0.72203(3) 0.0267(2) Uani d 1 . .
    O O5 1.28252(9) 0.59024(12) 0.60787(3) 0.0315(3) Uani d 1 . .
    C C1 0.99163(13) 0.55891(15) 0.60115(4) 0.0212(3) Uani d 1 . .
    H H1A 1.0361 0.4727 0.5871 0.025 Uiso calc 1 . .
    C C2 0.85197(12) 0.67220(14) 0.64418(4) 0.0192(3) Uani d 1 . .
    C C3 0.73874(13) 0.67520(16) 0.67653(4) 0.0250(3) Uani d 1 . .
    H H3A 0.7645 0.6323 0.7059 0.038 Uiso calc 1 . .
    H H3B 0.6669 0.6185 0.6636 0.038 Uiso calc 1 . .
    H H3C 0.7109 0.7767 0.6813 0.038 Uiso calc 1 . .
    C C4 0.83079(12) 0.74951(14) 0.59729(4) 0.0194(3) Uani d 1 . .
    H H4A 0.8488 0.8569 0.5994 0.023 Uiso calc 1 . .
    C C5 0.93447(13) 0.66931(14) 0.56674(4) 0.0204(3) Uani d 1 . .
    H H5A 1.0027 0.7399 0.5566 0.025 Uiso calc 1 . .
    C C6 0.87214(13) 0.59612(15) 0.52575(4) 0.0230(3) Uani d 1 . .
    C C7 0.84055(16) 0.69186(18) 0.48585(5) 0.0328(4) Uani d 1 . .
    H H7A 0.7895 0.6362 0.4636 0.049 Uiso calc 1 . .
    H H7B 0.9211 0.7256 0.4715 0.049 Uiso calc 1 . .
    H H7C 0.7903 0.7766 0.4963 0.049 Uiso calc 1 . .
    C C8 0.98548(13) 0.71876(14) 0.66166(4) 0.0192(3) Uani d 1 . .
    C C9 1.02832(13) 0.81205(14) 0.69594(4) 0.0212(3) Uani d 1 . .
    C C10 1.16170(14) 0.82634(16) 0.70211(5) 0.0259(3) Uani d 1 . .
    H H10A 1.1935 0.8868 0.7261 0.031 Uiso calc 1 . .
    C C11 1.24964(14) 0.75349(16) 0.67375(5) 0.0276(3) Uani d 1 . .
    H H11A 1.3401 0.7656 0.6786 0.033 Uiso calc 1 . .
    C C12 1.20648(13) 0.66370(15) 0.63864(5) 0.0242(3) Uani d 1 . .
    C C13 1.07345(13) 0.64562(15) 0.63424(4) 0.0213(3) Uani d 1 . .
    C C14 0.98079(15) 0.98213(16) 0.75556(5) 0.0299(3) Uani d 1 . .
    H H14A 0.9064 1.0277 0.7708 0.045 Uiso calc 1 . .
    H H14B 1.0333 1.0580 0.7407 0.045 Uiso calc 1 . .
    H H14C 1.0337 0.9302 0.7782 0.045 Uiso calc 1 . .
    C C15 1.41953(14) 0.60214(19) 0.61366(6) 0.0354(4) Uani d 1 . .
    H H15A 1.4636 0.5488 0.5891 0.053 Uiso calc 1 . .
    H H15B 1.4443 0.5603 0.6433 0.053 Uiso calc 1 . .
    H H15C 1.4448 0.7055 0.6126 0.053 Uiso calc 1 . .
    H H2O 0.673(2) 0.813(3) 0.5676(8) 0.072(7) Uiso d 1 . .
loop_
    _atom_site_aniso_label
    _atom_site_aniso_U_11
    _atom_site_aniso_U_22
    _atom_site_aniso_U_33
    _atom_site_aniso_U_12
    _atom_site_aniso_U_13
    _atom_site_aniso_U_23
    O1 0.0214(5) 0.0188(5) 0.0234(5) -0.0021(4) 0.0009(4) -0.0006(4)
    O2 0.0188(5) 0.0323(6) 0.0267(5) 0.0002(4) -0.0033(4) -0.0005(4)
    O3 0.0325(6) 0.0294(6) 0.0263(5) -0.0037(4) -0.0013(4) -0.0039(4)
    O4 0.0249(5) 0.0278(5) 0.0274(5) 0.0002(4) -0.0040(4) -0.0091(4)
    O5 0.0177(5) 0.0428(6) 0.0341(6) 0.0056(4) 0.0026(4) 0.0006(5)
    C1 0.0181(7) 0.0226(7) 0.0227(7) 0.0012(5) 0.0010(5) -0.0012(5)
    C2 0.0179(7) 0.0183(7) 0.0214(6) -0.0010(5) -0.0006(5) -0.0021(5)
    C3 0.0199(7) 0.0322(8) 0.0229(7) -0.0026(6) 0.0019(5) -0.0003(6)
    C4 0.0155(6) 0.0210(7) 0.0217(7) -0.0008(5) -0.0009(5) -0.0013(5)
    C5 0.0177(7) 0.0215(7) 0.0221(7) 0.0000(5) 0.0016(5) 0.0001(5)
    C6 0.0185(7) 0.0280(8) 0.0225(7) 0.0030(5) 0.0035(5) -0.0016(6)
    C7 0.0397(9) 0.0377(9) 0.0211(7) 0.0107(7) -0.0001(6) -0.0010(6)
    C8 0.0183(7) 0.0187(6) 0.0208(6) -0.0008(5) -0.0017(5) 0.0034(5)
    C9 0.0224(7) 0.0198(6) 0.0214(6) -0.0005(5) -0.0027(5) 0.0021(5)
    C10 0.0250(8) 0.0255(7) 0.0271(7) -0.0057(6) -0.0075(6) 0.0017(6)
    C11 0.0185(7) 0.0324(8) 0.0319(7) -0.0034(6) -0.0059(6) 0.0063(6)
    C12 0.0184(7) 0.0270(7) 0.0273(7) 0.0020(6) 0.0004(5) 0.0062(6)
    C13 0.0199(7) 0.0215(7) 0.0223(7) 0.0008(5) -0.0013(5) 0.0033(5)
    C14 0.0334(8) 0.0292(7) 0.0270(7) -0.0034(6) -0.0042(6) -0.0093(6)
    C15 0.0171(8) 0.0468(10) 0.0422(9) 0.0059(7) 0.0030(6) 0.0146(7)
_geom_special_details
;
All e.s.d.'s (except the e.s.d. in the dihedral angle between two l.s. planes)
are estimated using the full covariance matrix. The cell e.s.d.'s are taken
into account individually in the estimation of e.s.d.'s in distances, angles
and torsion angles; correlations between e.s.d.'s in cell parameters are only
used when they are defined by crystal symmetry. An approximate (isotropic)
treatment of cell e.s.d.'s is used for estimating e.s.d.'s involving l.s.
planes.
;
loop_
    _geom_bond_atom_site_label_1
    _geom_bond_atom_site_label_2
    _geom_bond_site_symmetry_2
    _geom_bond_distance
    _geom_bond_publ_flag
    O1 C1 . 1.4431(16) ?
    O1 C2 . 1.4576(16) ?
    O2 C4 . 1.4187(16) ?
    O2 H2O . 0.97(3) ?
    O3 C6 . 1.2153(18) ?
    O4 C9 . 1.3750(17) ?
    O4 C14 . 1.4252(16) ?
    O5 C12 . 1.3692(17) ?
    O5 C15 . 1.4268(18) ?
    C1 C13 . 1.5086(19) ?
    C1 C5 . 1.5417(18) ?
    C1 H1A . 1.0000 ?
    C2 C3 . 1.5030(18) ?
    C2 C8 . 1.5286(18) ?
    C2 C4 . 1.5581(18) ?
    C3 H3A . 0.9800 ?
    C3 H3B . 0.9800 ?
    C3 H3C . 0.9800 ?
    C4 C5 . 1.5740(18) ?
    C4 H4A . 1.0000 ?
    C5 C6 . 1.5157(18) ?
    C5 H5A . 1.0000 ?
    C6 C7 . 1.494(2) ?
    C7 H7A . 0.9800 ?
    C7 H7B . 0.9800 ?
    C7 H7C . 0.9800 ?
    C8 C13 . 1.3827(19) ?
    C8 C9 . 1.3880(19) ?
    C9 C10 . 1.393(2) ?
    C10 C11 . 1.397(2) ?
    C10 H10A . 0.9500 ?
    C11 C12 . 1.387(2) ?
    C11 H11A . 0.9500 ?
    C12 C13 . 1.387(2) ?
    C14 H14A . 0.9800 ?
    C14 H14B . 0.9800 ?
    C14 H14C . 0.9800 ?
    C15 H15A . 0.9800 ?
    C15 H15B . 0.9800 ?
    C15 H15C . 0.9800 ?
loop_
    _geom_angle_atom_site_label_1
    _geom_angle_atom_site_label_2
    _geom_angle_atom_site_label_3
    _geom_angle_site_symmetry_1
    _geom_angle_site_symmetry_3
    _geom_angle
    _geom_angle_publ_flag
    C1 O1 C2 . . 97.11(9) ?
    C4 O2 H2O . . 106.0(14) ?
    C9 O4 C14 . . 116.88(11) ?
    C12 O5 C15 . . 116.83(12) ?
    O1 C1 C13 . . 101.51(10) ?
    O1 C1 C5 . . 102.17(10) ?
    C13 C1 C5 . . 106.84(11) ?
    O1 C1 H1A . . 114.9 ?
    C13 C1 H1A . . 114.9 ?
    C5 C1 H1A . . 114.9 ?
    O1 C2 C3 . . 111.41(11) ?
    O1 C2 C8 . . 100.38(10) ?
    C3 C2 C8 . . 118.92(11) ?
    O1 C2 C4 . . 100.44(10) ?
    C3 C2 C4 . . 115.93(11) ?
    C8 C2 C4 . . 107.14(10) ?
    C2 C3 H3A . . 109.5 ?
    C2 C3 H3B . . 109.5 ?
    H3A C3 H3B . . 109.5 ?
    C2 C3 H3C . . 109.5 ?
    H3A C3 H3C . . 109.5 ?
    H3B C3 H3C . . 109.5 ?
    O2 C4 C2 . . 109.65(10) ?
    O2 C4 C5 . . 111.38(10) ?
    C2 C4 C5 . . 101.19(10) ?
    O2 C4 H4A . . 111.4 ?
    C2 C4 H4A . . 111.4 ?
    C5 C4 H4A . . 111.4 ?
    C6 C5 C1 . . 112.97(11) ?
    C6 C5 C4 . . 111.50(11) ?
    C1 C5 C4 . . 101.12(10) ?
    C6 C5 H5A . . 110.3 ?
    C1 C5 H5A . . 110.3 ?
    C4 C5 H5A . . 110.3 ?
    O3 C6 C7 . . 121.69(13) ?
    O3 C6 C5 . . 121.34(12) ?
    C7 C6 C5 . . 116.90(12) ?
    C6 C7 H7A . . 109.5 ?
    C6 C7 H7B . . 109.5 ?
    H7A C7 H7B . . 109.5 ?
    C6 C7 H7C . . 109.5 ?
    H7A C7 H7C . . 109.5 ?
    H7B C7 H7C . . 109.5 ?
    C13 C8 C9 . . 120.45(12) ?
    C13 C8 C2 . . 105.20(11) ?
    C9 C8 C2 . . 134.34(12) ?
    O4 C9 C8 . . 117.45(12) ?
    O4 C9 C10 . . 124.81(12) ?
    C8 C9 C10 . . 117.72(13) ?
    C9 C10 C11 . . 121.26(13) ?
    C9 C10 H10A . . 119.4 ?
    C11 C10 H10A . . 119.4 ?
    C12 C11 C10 . . 120.85(13) ?
    C12 C11 H11A . . 119.6 ?
    C10 C11 H11A . . 119.6 ?
    O5 C12 C13 . . 116.53(12) ?
    O5 C12 C11 . . 126.35(13) ?
    C13 C12 C11 . . 117.12(13) ?
    C8 C13 C12 . . 122.49(13) ?
    C8 C13 C1 . . 105.01(11) ?
    C12 C13 C1 . . 132.43(13) ?
    O4 C14 H14A . . 109.5 ?
    O4 C14 H14B . . 109.5 ?
    H14A C14 H14B . . 109.5 ?
    O4 C14 H14C . . 109.5 ?
    H14A C14 H14C . . 109.5 ?
    H14B C14 H14C . . 109.5 ?
    O5 C15 H15A . . 109.5 ?
    O5 C15 H15B . . 109.5 ?
    H15A C15 H15B . . 109.5 ?
    O5 C15 H15C . . 109.5 ?
    H15A C15 H15C . . 109.5 ?
    H15B C15 H15C . . 109.5 ?
loop_
    _geom_torsion_atom_site_label_1
    _geom_torsion_atom_site_label_2
    _geom_torsion_atom_site_label_3
    _geom_torsion_atom_site_label_4
    _geom_torsion_site_symmetry_1
    _geom_torsion_site_symmetry_2
    _geom_torsion_site_symmetry_3
    _geom_torsion_site_symmetry_4
    _geom_torsion
    _geom_torsion_publ_flag
    C2 O1 C1 C13 . . . . 52.14(11) ?
    C2 O1 C1 C5 . . . . -58.12(11) ?
    C1 O1 C2 C3 . . . . -178.08(10) ?
    C1 O1 C2 C8 . . . . -51.22(11) ?
    C1 O1 C2 C4 . . . . 58.56(10) ?
    O1 C2 C4 O2 . . . . 81.46(11) ?
    C3 C2 C4 O2 . . . . -38.70(15) ?
    C8 C2 C4 O2 . . . . -174.15(10) ?
    O1 C2 C4 C5 . . . . -36.26(11) ?
    C3 C2 C4 C5 . . . . -156.42(11) ?
    C8 C2 C4 C5 . . . . 68.13(12) ?
    O1 C1 C5 C6 . . . . -85.45(12) ?
    C13 C1 C5 C6 . . . . 168.38(11) ?
    O1 C1 C5 C4 . . . . 33.82(12) ?
    C13 C1 C5 C4 . . . . -72.35(12) ?
    O2 C4 C5 C6 . . . . 5.64(15) ?
    C2 C4 C5 C6 . . . . 122.10(11) ?
    O2 C4 C5 C1 . . . . -114.69(11) ?
    C2 C4 C5 C1 . . . . 1.77(12) ?
    C1 C5 C6 O3 . . . . 10.24(18) ?
    C4 C5 C6 O3 . . . . -102.85(14) ?
    C1 C5 C6 C7 . . . . -166.79(12) ?
    C4 C5 C6 C7 . . . . 80.12(15) ?
    O1 C2 C8 C13 . . . . 31.93(12) ?
    C3 C2 C8 C13 . . . . 153.61(12) ?
    C4 C2 C8 C13 . . . . -72.51(12) ?
    O1 C2 C8 C9 . . . . -148.83(14) ?
    C3 C2 C8 C9 . . . . -27.1(2) ?
    C4 C2 C8 C9 . . . . 106.73(16) ?
    C14 O4 C9 C8 . . . . -176.91(12) ?
    C14 O4 C9 C10 . . . . 4.67(19) ?
    C13 C8 C9 O4 . . . . -179.83(11) ?
    C2 C8 C9 O4 . . . . 1.0(2) ?
    C13 C8 C9 C10 . . . . -1.29(19) ?
    C2 C8 C9 C10 . . . . 179.56(13) ?
    O4 C9 C10 C11 . . . . -179.33(12) ?
    C8 C9 C10 C11 . . . . 2.2(2) ?
    C9 C10 C11 C12 . . . . -0.4(2) ?
    C15 O5 C12 C13 . . . . -176.80(12) ?
    C15 O5 C12 C11 . . . . 2.9(2) ?
    C10 C11 C12 O5 . . . . 177.95(13) ?
    C10 C11 C12 C13 . . . . -2.4(2) ?
    C9 C8 C13 C12 . . . . -1.6(2) ?
    C2 C8 C13 C12 . . . . 177.80(12) ?
    C9 C8 C13 C1 . . . . -178.95(11) ?
    C2 C8 C13 C1 . . . . 0.42(13) ?
    O5 C12 C13 C8 . . . . -176.91(12) ?
    C11 C12 C13 C8 . . . . 3.4(2) ?
    O5 C12 C13 C1 . . . . -0.3(2) ?
    C11 C12 C13 C1 . . . . 179.95(13) ?
    O1 C1 C13 C8 . . . . -33.15(13) ?
    C5 C1 C13 C8 . . . . 73.48(13) ?
    O1 C1 C13 C12 . . . . 149.85(14) ?
    C5 C1 C13 C12 . . . . -103.52(16) ?
loop_
    _geom_hbond_atom_site_label_D
    _geom_hbond_atom_site_label_H
    _geom_hbond_atom_site_label_A
    _geom_hbond_site_symmetry_A
    _geom_hbond_distance_DH
    _geom_hbond_distance_HA
    _geom_hbond_distance_DA
    _geom_hbond_angle_DHA
    O2 H2O O3 6_765 0.97(3) 1.89(2) 2.8295(15) 162(2)
    C7 H7C O3 6_765 0.98 2.42 3.3936(19) 173
_shelx_hkl_checksum     12101
_shelx_hkl_file
;
   0   1   0   -0.30    0.01
   0   2   0  197.74    6.70
   0   4   0    3.34    0.11
   0   4   0    3.05    0.11
   0   5   0    0.02    0.02
   0   6   0   10.56    0.32
   0   6   0   10.74    0.34
   0   7   0   -0.02    0.04
   0   7   0    0.01    0.03
   0   8   0    1.24    0.10
   0   8   0    1.04    0.07
   0   9   0    0.00    0.05
   0  10   0    0.35    0.06
   1   0   0   -0.01    0.01
   1   1   0   -0.34    0.01
  -1   2   0    0.00    0.02
   1   2   0    0.01    0.02
  -1   2   0    0.01    0.02
   1   2   0   -0.01    0.01
   1   3   0    0.00    0.02
  -1   3   0    0.03    0.01
   1   4   0    0.01    0.02
  -1   4   0    0.01    0.02
  -1   4   0    0.01    0.02
   1   4   0    0.02    0.02
   1   5   0   -0.01    0.02
  -1   5   0    0.02    0.02
  -1   5   0   -0.01    0.02
  -1   6   0    0.04    0.03
  -1   6   0    0.03    0.02
   1   6   0    0.03    0.03
   1   6   0    0.02    0.04
   1   6   0    0.01    0.02
   1   7   0    0.00    0.04
   1   7   0    0.05    0.03
  -1   7   0    0.01    0.02
  -1   7   0   -0.01    0.04
  -1   8   0    0.02    0.02
   1   8   0   -0.04    0.04
  -1   8   0   -0.02    0.05
   1   8   0    0.01    0.03
  -1   9   0    0.06    0.05
   1   9   0    0.03    0.05
  -1  10   0   -0.03    0.04
   1  10   0   -0.02    0.04
  -2   0   0    6.30    0.16
   2   0   0    5.80    0.17
  -2   1   0  137.81    3.69
  -2   1   0  143.55    3.44
   2  -1   0  146.00    3.83
   2   1   0  142.97    3.84
  -2   2   0  228.09    6.05
   2   2   0  243.30    6.31
  -2   2   0  230.59    5.65
   2   3   0   40.97    1.25
   2   3   0   44.69    1.15
  -2   3   0   43.00    1.04
  -2   3   0   40.75    1.11
   2   4   0    5.48    0.17
   2   5   0    2.28    0.10
  -2   5   0    2.22    0.08
  -2   5   0    2.09    0.08
   2   5   0    2.18    0.10
  -2   6   0    5.91    0.19
   2   6   0    5.63    0.19
  -2   6   0    5.87    0.19
  -2   7   0   15.34    0.44
   2   7   0   14.45    0.42
  -2   7   0   15.11    0.45
  -2   7   0   14.27    0.45
   2   7   0   14.64    0.43
  -2   8   0    0.04    0.05
   2   8   0    0.02    0.05
  -2   9   0    0.59    0.08
   2   9   0    0.72    0.08
  -2  10   0    1.53    0.09
   2  10   0    1.36    0.08
  -3   0   0   -0.01    0.02
   3   0   0   -0.02    0.02
  -3   1   0    0.00    0.02
   3  -1   0   -0.01    0.02
  -3   1   0    0.01    0.01
   3   1   0    0.09    0.02
  -3   1   0    0.01    0.02
  -3   2   0   -0.08    0.01
   3  -2   0   -0.10    0.02
  -3   2   0   -0.08    0.01
   3   2   0   -0.08    0.02
  -3   2   0   -0.10    0.02
  -3   2   0   -0.09    0.02
  -3   3   0    0.09    0.02
   3   3   0    0.02    0.03
  -3   3   0    0.01    0.02
  -3   4   0   -0.03    0.02
   3   4   0   -0.01    0.02
   3   4   0    0.04    0.02
   3   5   0    0.03    0.03
  -3   5   0   -0.08    0.03
  -3   6   0   -0.02    0.04
   3   6   0   -0.05    0.03
   3   6   0   -0.01    0.02
   3   7   0    0.04    0.03
  -3   7   0    0.02    0.04
   3   7   0    0.04    0.04
  -3   8   0   -0.03    0.05
   3   8   0    0.00    0.04
   3   8   0   -0.05    0.02
  -3   9   0    0.04    0.05
  -3  10   0    0.04    0.04
   4   0   0    9.29    0.27
  -4   0   0    9.36    0.24
  -4   0   0    8.72    0.28
  -4   1   0   67.65    2.00
   4  -1   0   69.07    1.85
  -4   1   0   68.59    1.79
   4   1   0   68.38    1.85
  -4   1   0   68.85    1.66
  -4   2   0   78.32    2.30
  -4   2   0   79.11    2.06
  -4   2   0   82.43    1.92
   4  -2   0   79.47    2.13
  -4   2   0   75.47    2.30
   4   2   0   79.84    2.14
   4  -3   0    9.75    0.28
  -4   3   0    9.13    0.27
  -4   3   0    9.28    0.28
   4   3   0    9.72    0.29
  -4   3   0    9.58    0.26
   4   4   0    6.41    0.21
  -4   4   0    6.53    0.19
   4   5   0    0.05    0.02
  -4   5   0    0.02    0.04
  -4   6   0   14.95    0.43
   4   6   0   14.41    0.54
   4   7   0    3.29    0.14
  -4   7   0    3.28    0.15
   4   8   0    1.36    0.08
  -4   8   0    1.47    0.11
  -4   9   0    0.85    0.08
  -4  10   0    0.11    0.04
   5   0   0   -0.01    0.02
  -5   0   0    0.03    0.02
  -5   0   0   -0.01    0.02
   5   1   0    0.01    0.02
  -5  -1   0    0.03    0.02
  -5   1   0    0.01    0.02
  -5   1   0    0.02    0.02
   5  -1   0    0.01    0.02
  -5   1   0    0.02    0.02
  -5   2   0    0.03    0.02
  -5   2   0    0.00    0.02
   5  -2   0    0.02    0.02
  -5   2   0   -0.02    0.02
   5   2   0    0.02    0.02
  -5   2   0   -0.01    0.02
   5   3   0    0.00    0.03
  -5   3   0   -0.02    0.02
  -5   3   0   -0.03    0.02
  -5   3   0   -0.03    0.01
  -5   4   0    0.01    0.04
  -5   4   0    0.00    0.03
   5   4   0   -0.03    0.03
  -5   5   0    0.01    0.04
  -5   6   0    0.02    0.05
  -5   7   0    0.08    0.05
   5   7   0    0.02    0.04
   5   8   0    0.03    0.04
  -5   8   0    0.15    0.06
  -5   9   0    0.09    0.05
   5   9   0    0.01    0.02
  -6   0   0   16.06    0.42
   6   0   0   16.24    0.47
  -6  -1   0   21.47    0.55
   6  -1   0   22.36    0.62
  -6   1   0   22.33    0.60
  -6   1   0   20.81    0.66
   6   1   0   22.16    0.62
  -6   1   0   21.86    0.55
  -6  -2   0    2.20    0.09
  -6   2   0    2.15    0.09
   6   2   0    2.15    0.10
  -6   2   0    2.37    0.10
  -6   2   0    2.29    0.09
  -6   3   0   34.80    1.03
  -6   3   0   35.14    0.94
  -6   3   0   34.42    0.94
   6   3   0   35.93    0.98
  -6   3   0   34.83    0.88
  -6   4   0   58.68    1.48
  -6   4   0   60.20    1.74
   6   4   0   60.40    1.65
  -6   4   0   58.52    1.57
  -6  -4   0   60.87    1.59
  -6   5   0    3.80    0.16
  -6   6   0    0.86    0.08
   6   7   0    6.31    0.23
  -6   7   0    7.05    0.24
   6   8   0   12.58    0.38
  -6   8   0   13.20    0.39
  -6   9   0    0.68    0.07
   6   9   0    0.62    0.05
  -7   0   0    0.00    0.03
   7   0   0    0.03    0.03
  -7   0   0    0.01    0.02
  -7   0   0    0.03    0.03
  -7  -1   0    0.00    0.03
   7  -1   0    0.00    0.03
  -7   1   0    0.00    0.03
  -7   1   0    0.00    0.02
  -7   1   0    0.05    0.03
  -7   1   0    0.07    0.03
  -7  -1   0    0.06    0.03
   7   1   0    0.00    0.03
  -7   2   0    0.01    0.03
   7   2   0    0.00    0.03
  -7  -2   0    0.03    0.03
  -7   2   0    0.05    0.03
  -7   3   0   -0.03    0.03
   7   3   0   -0.02    0.03
  -7  -3   0   -0.01    0.03
   7   4   0    0.02    0.04
  -7  -4   0    0.01    0.03
  -7   4   0    0.03    0.03
  -7   5   0    0.05    0.05
  -7  -5   0   -0.02    0.04
  -7   6   0    0.00    0.05
   7   7   0    0.11    0.04
  -7   7   0    0.08    0.05
   7   8   0   -0.01    0.03
  -8   0   0    1.04    0.06
   8   0   0    1.03    0.07
  -8   0   0    1.13    0.08
   8   1   0   16.63    0.50
  -8   1   0   16.75    0.46
  -8  -1   0   16.59    0.49
  -8   1   0   17.20    0.49
  -8  -1   0   16.61    0.47
   8   2   0   25.12    0.75
  -8  -2   0   27.05    0.72
  -8  -3   0   38.45    1.04
  -8  -4   0   36.72    1.00
  -8  -5   0    0.02    0.04
   8   6   0    1.11    0.09
  -8  -6   0    0.98    0.08
   8   7   0    0.13    0.04
   8   8   0    2.53    0.10
  -9   0   0   -0.01    0.02
  -9   0   0    0.00    0.04
  -9   1   0   -0.03    0.03
  -9  -1   0   -0.01    0.03
  -9  -1   0   -0.01    0.03
  -9  -2   0   -0.03    0.03
  -9  -2   0   -0.01    0.03
  -9  -3   0   -0.02    0.03
  -9  -4   0   -0.03    0.03
  -9  -5   0   -0.02    0.03
   9   6   0    0.02    0.04
  -9  -6   0    0.01    0.03
   9   7   0   -0.05    0.03
 -10   0   0    5.18    0.16
 -10  -1   0    3.25    0.12
 -10  -2   0    3.89    0.15
 -10  -3   0   11.34    0.34
 -10  -4   0    1.12    0.08
 -10  -5   0    5.34    0.18
 -10  -6   0    5.18    0.17
  10   6   0    5.34    0.19
 -11  -1   0   -0.01    0.02
 -11  -2   0    0.00    0.02
 -11  -3   0   -0.02    0.02
 -11  -4   0    0.04    0.03
   0   1   1   -0.01    0.01
   0   1   1   -0.01    0.01
   0   2  -1  148.32    5.02
   0   2   1  148.28    5.03
   0   3   1   -0.03    0.01
   0   3  -1   -0.04    0.02
   0   4  -1    0.61    0.04
   0   4   1    0.58    0.04
   0   4  -1    0.55    0.04
   0   4   1    0.49    0.04
   0   5   1    0.01    0.02
   0   5  -1    0.01    0.02
   0   6   1   10.32    0.31
   0   6  -1   10.77    0.33
   0   6  -1   10.13    0.31
   0   6   1   10.55    0.33
   0   7  -1   -0.03    0.02
   0   7  -1    0.05    0.04
   0   7   1   -0.08    0.04
   0   7   1   -0.01    0.03
   0   8   1    0.06    0.03
   0   8  -1    0.06    0.05
   0   8  -1    0.08    0.03
   0   8   1    0.16    0.05
   0   9  -1   -0.01    0.05
   0   9   1   -0.02    0.05
   0  10  -1    0.84    0.08
   0  10   1    0.84    0.08
   1   0   1   -0.17    0.01
   1   0  -1   -0.11    0.01
   1   1   1  208.12    5.59
   1   1  -1  207.71    5.59
   1   2   1    3.28    0.10
  -1   2  -1    3.29    0.10
   1   2  -1    3.35    0.10
   1   2  -1    3.27    0.11
  -1   2   1    3.57    0.10
   1   3   1    0.09    0.02
   1   3   1    0.01    0.02
  -1   3  -1    0.03    0.01
  -1   3   1    0.01    0.01
   1   3  -1    0.04    0.02
  -1   4  -1  104.90    3.04
   1   4   1  102.76    3.05
  -1   4  -1  100.35    3.04
   1   4   1  110.45    3.55
  -1   4   1   99.14    3.04
   1   4  -1  109.23    3.55
   1   4  -1  106.21    3.05
   1   5   1   27.61    0.82
  -1   5  -1   26.87    0.80
  -1   5  -1   27.02    0.80
  -1   5   1   26.94    0.81
  -1   5   1   27.17    0.80
   1   5  -1   27.54    0.82
   1   6   1   12.41    0.37
   1   6   1   13.23    0.40
  -1   6  -1   12.81    0.37
  -1   6  -1   12.19    0.39
   1   6   1   12.69    0.35
  -1   6  -1   13.39    0.39
  -1   6   1   12.85    0.39
   1   6  -1   11.99    0.36
  -1   6   1   12.43    0.37
   1   6  -1   11.71    0.35
   1   6  -1   12.57    0.40
   1   7   1    0.40    0.04
  -1   7  -1    0.25    0.03
   1   7   1    0.26    0.04
   1   7   1    0.27    0.05
  -1   7  -1    0.34    0.05
   1   7  -1    0.24    0.05
  -1   7   1    0.29    0.04
  -1   7   1    0.24    0.05
   1   7  -1    0.26    0.04
   1   8   1    1.35    0.09
  -1   8  -1    1.37    0.11
  -1   8  -1    1.33    0.07
   1   8   1    1.42    0.10
  -1   8   1    1.35    0.07
   1   8  -1    1.25    0.10
   1   8  -1    1.19    0.08
  -1   8   1    1.46    0.11
  -1   9  -1    5.21    0.20
   1   9   1    5.19    0.20
  -1   9   1    5.32    0.20
   1   9  -1    5.41    0.20
  -1  10  -1    0.06    0.04
   1  10   1    0.06    0.04
  -1  10   1    0.04    0.04
   1  10  -1    0.02    0.04
   2   0  -1   -0.32    0.02
  -2   0  -1   -0.31    0.02
   2   0   1   -0.29    0.02
  -2   1  -1   47.82    1.16
   2  -1  -1   47.56    1.29
  -2   1  -1   46.89    1.25
   2   1   1   48.61    1.29
  -2   1   1   47.54    1.16
  -2   1   1   47.82    1.25
   2  -1   1   49.92    1.29
   2   1  -1   47.82    1.29
  -2   2  -1   57.06    1.41
  -2   2  -1   56.42    1.51
   2   2   1   58.87    1.57
   2   2  -1   58.29    1.57
  -2   2   1   60.42    1.41
  -2   2   1   57.86    1.51
  -2   3  -1    2.39    0.08
   2   3   1    2.30    0.09
  -2   3  -1    2.33    0.08
   2   3   1    2.38    0.09
   2   3  -1    2.39    0.08
  -2   3   1    2.25    0.08
   2   3  -1    2.38    0.09
   2   4   1    5.07    0.20
   2   4   1    5.00    0.18
   2   4   1    5.24    0.16
   2   4  -1    5.20    0.16
  -2   4   1    4.73    0.15
   2   4  -1    4.88    0.18
  -2   5  -1   16.59    0.50
   2   5   1   17.55    0.60
  -2   5  -1   16.58    0.50
  -2   5   1   16.68    0.51
   2   5  -1   16.82    0.53
  -2   5   1   17.18    0.51
   2   5  -1   17.51    0.60
  -2   6  -1    1.18    0.05
   2   6   1    1.12    0.08
  -2   6  -1    1.11    0.05
   2   6   1    0.99    0.07
  -2   6  -1    1.14    0.08
  -2   6   1    1.07    0.08
  -2   6   1    1.09    0.05
   2   6  -1    1.20    0.08
  -2   6   1    1.15    0.05
   2   7   1    2.33    0.12
  -2   7  -1    2.22    0.09
  -2   7  -1    2.45    0.09
   2   7   1    2.33    0.10
   2   7  -1    2.43    0.10
  -2   7   1    2.45    0.09
   2   7  -1    2.26    0.12
  -2   7   1    2.47    0.12
  -2   7   1    2.16    0.09
  -2   8  -1    0.91    0.09
   2   8   1    0.77    0.08
   2   8  -1    0.75    0.08
  -2   8   1    0.80    0.09
   2   9   1    3.49    0.15
  -2   9  -1    3.58    0.16
  -2   9   1    3.55    0.16
   2   9  -1    3.23    0.14
  -2  10  -1    0.42    0.06
   2  10   1    0.48    0.06
  -2  10   1    0.48    0.06
  -3   0  -1   -0.02    0.02
   3   0  -1    0.00    0.02
  -3   0   1   -0.02    0.02
   3   0   1    0.00    0.02
  -3   1  -1   39.48    0.95
  -3   1  -1   39.17    1.02
   3  -1  -1   38.04    1.05
   3   1   1   38.77    1.06
  -3   1  -1   40.43    1.13
  -3   1   1   37.98    1.02
  -3   1   1   38.40    0.94
  -3   1   1   38.19    1.13
   3   1  -1   39.20    1.06
   3  -1   1   39.14    1.05
  -3   2  -1    5.01    0.14
  -3   2  -1    5.06    0.15
  -3   2  -1    4.82    0.14
   3  -2  -1    4.83    0.15
   3   2   1    5.12    0.16
   3  -2   1    5.11    0.15
   3   2  -1    5.10    0.16
  -3   2   1    4.95    0.15
  -3   2   1    4.87    0.15
  -3   2   1    5.06    0.15
  -3   2   1    5.07    0.14
   3   3   1    4.14    0.14
  -3   3  -1    3.97    0.12
  -3   3  -1    3.91    0.12
   3  -3  -1    4.02    0.12
   3   3  -1    4.17    0.14
  -3   3   1    3.99    0.13
  -3   3   1    4.04    0.12
   3   4   1    0.46    0.04
   3   4   1    0.48    0.05
   3   4  -1    0.47    0.04
  -3   4   1    0.45    0.04
  -3   5  -1    7.47    0.24
   3   5   1    7.86    0.30
   3   5  -1    8.01    0.30
  -3   5   1    7.57    0.24
   3   6   1    0.92    0.06
  -3   6  -1    0.89    0.08
   3   6   1    0.97    0.08
   3   6  -1    1.05    0.08
  -3   6   1    1.06    0.09
   3   6  -1    0.92    0.06
  -3   7  -1    7.38    0.26
   3   7   1    7.43    0.25
   3   7   1    7.46    0.24
   3   7  -1    8.04    0.24
   3   7  -1    7.23    0.24
  -3   7   1    7.82    0.26
  -3   8  -1    0.43    0.07
   3   8   1    0.54    0.07
   3   8   1    0.45    0.05
  -3   8   1    0.43    0.07
   3   8  -1    0.47    0.05
   3   9   1    1.51    0.10
  -3   9  -1    1.45    0.11
  -3   9   1    1.47    0.11
  -3  10  -1    3.04    0.13
  -3  10   1    2.89    0.13
   4   0   1    0.03    0.02
  -4   0  -1    0.01    0.02
  -4   0   1    0.04    0.02
   4   0  -1    0.00    0.02
  -4   0   1    0.01    0.02
  -4   0  -1    0.02    0.02
  -4   1  -1   14.28    0.47
  -4  -1   1   15.72    0.40
  -4   1  -1   15.54    0.43
  -4   1  -1   15.95    0.40
   4   1   1   15.53    0.44
  -4   1  -1   15.61    0.47
   4  -1  -1   16.08    0.44
  -4   1   1   16.41    0.47
   4   1  -1   16.17    0.44
   4  -1   1   15.92    0.44
  -4   1   1   15.67    0.40
  -4   1   1   16.13    0.43
   4   2   1    7.87    0.24
  -4   2  -1    7.55    0.24
  -4   2  -1    7.85    0.24
   4  -2  -1    7.71    0.23
  -4   2  -1    8.01    0.21
  -4   2  -1    7.94    0.22
  -4   2   1    7.86    0.23
  -4   2   1    7.89    0.24
   4  -2   1    7.96    0.23
  -4   2   1    7.95    0.21
  -4   2   1    7.64    0.24
   4   3   1    0.00    0.03
  -4   3  -1    0.02    0.02
  -4   3  -1    0.02    0.02
   4  -3   1    0.02    0.02
  -4   3   1    0.06    0.02
  -4   3   1   -0.02    0.02
   4   3  -1   -0.03    0.02
  -4   3   1   -0.01    0.01
  -4   4  -1    4.62    0.15
   4   4   1    4.74    0.16
   4   4  -1    4.59    0.16
  -4   4   1    4.34    0.15
   4   5   1   17.10    0.52
  -4   5  -1   17.06    0.48
   4   5  -1   17.28    0.52
  -4   5   1   16.47    0.48
   4   6   1    0.03    0.03
  -4   6  -1    0.10    0.05
  -4   6   1    0.06    0.04
   4   6  -1    0.06    0.03
  -4   7  -1    9.98    0.32
   4   7   1    9.70    0.31
  -4   7   1   10.00    0.32
   4   8   1    5.09    0.18
  -4   8  -1    5.18    0.20
  -4   8   1    5.15    0.20
   4   8  -1    5.02    0.18
  -4   9  -1    0.40    0.07
  -4   9   1    0.27    0.06
  -4  10  -1    1.37    0.09
  -4  10   1    1.52    0.09
  -5   0   1   -0.02    0.02
  -5   0   1    0.00    0.02
  -5   0  -1    0.02    0.02
  -5   0  -1    0.02    0.02
   5   0   1   -0.01    0.02
   5   0  -1    0.01    0.02
  -5  -1   1   15.78    0.41
   5   1   1   15.98    0.46
  -5   1  -1   15.98    0.41
  -5   1  -1   16.00    0.44
   5  -1  -1   15.99    0.45
  -5   1  -1   15.98    0.49
  -5   1   1   16.20    0.44
  -5   1   1   16.05    0.49
  -5   1   1   16.08    0.41
   5  -1   1   16.09    0.46
   5   1  -1   15.67    0.46
  -5  -1  -1   16.36    0.41
  -5   2  -1   22.74    0.65
   5  -2  -1   22.69    0.61
  -5   2  -1   21.87    0.59
   5   2   1   22.30    0.62
  -5   2  -1   21.24    0.65
  -5   2  -1   22.65    0.55
  -5   2   1   21.60    0.55
   5  -2   1   22.07    0.61
  -5   2   1   21.80    0.59
  -5   2   1   19.98    0.65
   5   2  -1   21.80    0.62
  -5   2   1   21.90    0.65
  -5   3  -1    0.58    0.05
  -5   3  -1    0.67    0.05
  -5   3  -1    0.56    0.04
  -5   3  -1    0.57    0.04
   5   3   1    0.59    0.05
  -5   3   1    0.50    0.04
  -5   3   1    0.63    0.05
  -5   3   1    0.62    0.05
   5   3  -1    0.58    0.05
   5   4   1    0.04    0.03
  -5   4  -1   -0.01    0.04
  -5   4  -1   -0.03    0.03
  -5   4   1    0.01    0.03
  -5   4   1    0.02    0.01
   5   4  -1   -0.01    0.03
  -5   5  -1    1.20    0.09
  -5   5   1    1.27    0.09
  -5   6  -1    8.05    0.27
  -5   6   1    7.89    0.26
   5   7   1    0.01    0.04
  -5   7  -1    0.05    0.05
  -5   7   1    0.01    0.05
   5   8   1    3.14    0.13
  -5   8  -1    3.06    0.15
  -5   8   1    3.38    0.15
   5   8  -1    3.05    0.13
  -5   9  -1    1.83    0.11
   5   9   1    1.67    0.07
  -5   9   1    1.88    0.11
   5   9  -1    1.67    0.07
  -6   0   1    0.03    0.02
  -6   0   1    0.02    0.03
   6   0   1   -0.01    0.03
  -6   0   1    0.04    0.03
  -6   0  -1    0.02    0.02
  -6   0  -1    0.00    0.02
   6   0  -1    0.03    0.02
   6  -1  -1   17.53    0.49
  -6   1  -1   17.13    0.44
  -6  -1   1   17.41    0.44
  -6   1  -1   17.05    0.47
   6   1   1   16.75    0.49
  -6   1  -1   16.78    0.52
  -6   1   1   17.41    0.48
   6  -1   1   16.87    0.49
   6   1  -1   17.03    0.49
  -6  -1  -1   16.76    0.44
  -6   1   1   16.59    0.52
  -6   1   1   16.49    0.44
  -6   2  -1   11.99    0.35
   6   2   1   12.51    0.37
  -6  -2   1   12.62    0.33
  -6   2  -1   12.26    0.39
  -6   2  -1   12.48    0.33
  -6   2   1   12.63    0.36
   6   2  -1   12.43    0.37
  -6   2   1   11.98    0.33
  -6  -2  -1   12.57    0.33
   6  -2   1   12.72    0.37
  -6  -3   1    0.02    0.03
   6   3   1    0.03    0.03
  -6   3  -1    0.06    0.02
  -6   3  -1    0.04    0.03
  -6   3  -1    0.02    0.04
  -6  -3  -1    0.02    0.03
   6   3  -1    0.08    0.03
  -6   3   1    0.03    0.02
  -6   3   1    0.03    0.03
  -6   3   1    0.18    0.03
   6   4   1    3.09    0.13
  -6   4  -1    2.90    0.13
  -6  -4   1    3.08    0.13
  -6   4  -1    2.89    0.12
  -6   4   1    3.01    0.11
   6   4  -1    3.14    0.13
  -6   4   1    2.83    0.13
  -6   5  -1    4.30    0.17
  -6   5   1    4.48    0.17
  -6   6  -1    0.15    0.06
  -6   6   1    0.18    0.05
  -6   7  -1   13.66    0.40
   6   7   1   12.99    0.40
  -6   7   1   13.14    0.40
   6   7  -1   12.14    0.39
  -6   8  -1    8.95    0.28
   6   8   1    8.25    0.27
  -6   8   1    8.33    0.28
   6   8  -1    8.47    0.27
  -6   9  -1    0.03    0.04
   6   9   1    0.01    0.02
  -6   9   1   -0.03    0.04
   6   9  -1    0.04    0.02
  -7   0  -1    0.02    0.03
  -7   0   1   -0.02    0.02
   7   0   1    0.03    0.03
  -7   0   1   -0.01    0.03
  -7   0  -1    0.03    0.03
   7   0  -1   -0.03    0.02
  -7   0  -1    0.02    0.02
  -7  -1   1   74.22    1.93
  -7   1  -1   74.81    2.17
  -7   1  -1   75.12    1.95
  -7   1  -1   75.63    1.81
  -7   1  -1   70.37    1.91
   7   1   1   71.93    2.02
  -7   1   1   71.31    1.92
   7   1  -1   72.25    2.02
   7  -1   1   77.27    2.02
  -7   1   1   76.76    1.95
  -7  -1  -1   74.63    1.81
  -7  -1  -1   71.84    1.93
   7   2   1    0.61    0.06
  -7   2  -1    0.66    0.06
  -7   2  -1    0.53    0.05
  -7  -2   1    0.58    0.06
  -7   2  -1    0.61    0.05
  -7   2   1    0.57    0.06
  -7  -2  -1    0.58    0.06
  -7  -2  -1    0.60    0.05
   7   2  -1    0.61    0.06
  -7   2   1    0.54    0.05
   7   3   1    5.77    0.21
  -7   3  -1    5.92    0.19
  -7  -3   1    6.22    0.21
  -7   3   1    5.89    0.18
   7   3  -1    5.86    0.21
  -7  -3  -1    5.84    0.19
  -7  -3  -1    6.16    0.21
   7   4   1    6.00    0.22
  -7   4  -1    6.15    0.20
  -7  -4   1    6.50    0.22
  -7  -4  -1    6.29    0.22
   7   4  -1    6.03    0.22
  -7   5  -1    0.16    0.06
  -7  -5   1    0.09    0.04
  -7  -5  -1    0.17    0.04
  -7   5   1    0.35    0.06
  -7   6  -1    1.42    0.11
  -7   6   1    1.51    0.10
  -7   7  -1   22.10    0.62
   7   7   1   21.80    0.62
  -7   7   1   21.57    0.61
   7   7  -1   21.89    0.62
   7   8   1    1.24    0.08
   7   8  -1    1.23    0.08
  -8   0  -1    0.01    0.02
   8   0   1    0.00    0.03
  -8   0  -1    0.02    0.03
  -8   0   1   -0.01    0.03
  -8   0   1   -0.01    0.02
  -8  -1   1    0.17    0.04
  -8   1  -1    0.21    0.03
  -8   1  -1    0.21    0.04
  -8  -1   1    0.15    0.04
   8   1   1    0.21    0.05
  -8  -1  -1    0.15    0.04
  -8   1   1    0.20    0.04
  -8  -1  -1    0.19    0.04
  -8   1   1    0.20    0.03
   8   1  -1    0.26    0.05
  -8  -2   1    3.93    0.15
  -8  -2   1    3.66    0.15
   8   2   1    3.32    0.15
  -8  -2  -1    3.70    0.15
   8   2  -1    3.47    0.15
  -8   2   1    3.65    0.15
  -8  -3   1   38.96    1.06
  -8  -3  -1   39.04    1.06
  -8  -4   1    1.01    0.09
  -8  -4  -1    0.95    0.08
  -8  -5   1   16.35    0.50
  -8  -5  -1   17.56    0.50
  -8  -6   1    0.46    0.06
   8   6   1    0.59    0.07
  -8  -6  -1    0.50    0.07
   8   7   1    0.16    0.04
   8   7  -1    0.11    0.04
   8   8   1    0.12    0.03
   8   8  -1    0.13    0.03
  -9   0  -1   -0.04    0.02
  -9   0  -1   -0.02    0.03
  -9   0   1    0.02    0.04
  -9   0   1    0.01    0.02
  -9  -1   1    0.06    0.03
  -9  -1   1    0.10    0.04
  -9  -1  -1    0.06    0.04
  -9   1   1    0.03    0.04
  -9  -1  -1    0.08    0.03
  -9  -2   1   16.56    0.47
  -9  -2  -1   15.49    0.46
  -9  -3   1    7.04    0.23
  -9  -3  -1    6.67    0.23
  -9  -4   1    0.30    0.05
  -9  -4  -1    0.22    0.05
   9   5   1    1.01    0.09
  -9  -5   1    0.95    0.08
  -9  -5  -1    0.97    0.08
  -9  -6   1    1.61    0.09
   9   6   1    1.79    0.10
  -9  -6  -1    1.70    0.09
   9   6  -1    1.77    0.10
   9   7   1    0.03    0.03
   9   7  -1    0.05    0.03
 -10   0  -1    0.02    0.02
 -10   0   1    0.03    0.02
 -10  -1   1    4.13    0.15
 -10  -1  -1    4.08    0.15
 -10  -2   1    4.52    0.16
 -10  -2  -1    4.64    0.16
 -10  -3   1    0.13    0.04
 -10  -3  -1    0.11    0.04
 -10  -4   1    0.32    0.05
 -10  -4  -1    0.33    0.05
 -10  -5   1    0.75    0.06
  10   5  -1    0.82    0.08
 -10  -5  -1    0.68    0.06
 -10  -6   1    0.32    0.04
  10   6  -1    0.37    0.05
 -10  -6  -1    0.33    0.04
 -11  -1   1    0.64    0.05
 -11  -1  -1    0.71    0.05
 -11  -2   1    0.05    0.03
 -11  -2  -1    0.01    0.02
 -11  -3   1    0.10    0.03
 -11  -3  -1    0.11    0.03
 -11  -4   1    6.28    0.20
 -11  -4  -1    6.28    0.20
   0   1  -2   -0.13    0.01
   0   1   2   -0.13    0.01
   0   1   2   -0.13    0.01
   0   2  -2   11.93    0.42
   0   2   2   12.41    0.42
   0   3   2    0.00    0.01
   0   3  -2   -0.01    0.02
   0   4   2   15.19    0.45
   0   4   2   14.45    0.45
   0   4  -2   15.44    0.45
   0   4  -2   14.65    0.45
   0   5   2   -0.02    0.02
   0   5  -2    0.01    0.02
   0   6   2   20.28    0.57
   0   6  -2   21.11    0.62
   0   6   2   20.60    0.62
   0   6  -2   19.74    0.57
   0   7  -2   -0.02    0.03
   0   7   2   -0.01    0.04
   0   7   2    0.02    0.03
   0   7  -2   -0.03    0.04
   0   8   2    3.25    0.15
   0   8   2    3.07    0.13
   0   8  -2    3.12    0.14
   0   8  -2    3.07    0.13
   0   9  -2    0.08    0.05
   0   9   2   -0.02    0.05
   0  10   2    0.17    0.05
   0  10  -2    0.27    0.05
   1   0   2   27.07    0.74
   1   0  -2   27.78    0.74
  -1   1  -2  311.76    7.34
   1   1   2  308.92    8.15
  -1   1   2  292.89    7.86
   1   1  -2  301.86    8.16
   1   2   2    7.55    0.22
  -1   2  -2    7.48    0.20
  -1   2   2    7.79    0.21
  -1   3  -2    1.70    0.06
  -1   3  -2    1.75    0.06
   1   3   2    1.70    0.07
   1   3   2    1.75    0.07
   1   3   2    1.80    0.08
  -1   3   2    1.74    0.06
   1   4   2   81.32    2.44
  -1   4  -2   82.90    2.43
   1   4   2   88.07    2.84
  -1   4  -2   80.60    2.43
   1   4  -2   89.18    2.84
   1   4  -2   82.49    2.44
  -1   4   2   80.73    2.43
   1   5   2    5.70    0.20
   1   5   2    6.14    0.21
  -1   5  -2    5.73    0.19
  -1   5  -2    5.90    0.19
   1   5  -2    5.68    0.20
  -1   5   2    5.41    0.19
  -1   5   2    5.93    0.19
  -1   6  -2    5.54    0.19
   1   6   2    5.71    0.20
   1   6   2    5.52    0.20
   1   6   2    5.82    0.18
  -1   6  -2    5.71    0.20
  -1   6  -2    6.08    0.19
  -1   6   2    6.15    0.19
   1   6  -2    5.64    0.19
  -1   6   2    5.75    0.20
   1   6  -2    5.85    0.20
  -1   7  -2   19.73    0.56
   1   7   2   19.03    0.53
   1   7   2   19.69    0.61
   1   7   2   19.26    0.55
  -1   7  -2   19.94    0.59
  -1   7   2   20.12    0.60
   1   7  -2   19.53    0.61
   1   7  -2   18.65    0.55
  -1   7   2   19.92    0.56
  -1   8  -2    0.07    0.02
   1   8   2    0.16    0.05
  -1   8  -2    0.10    0.05
   1   8   2    0.13    0.04
  -1   8   2    0.07    0.05
   1   8  -2    0.12    0.04
   1   8  -2    0.06    0.05
  -1   8   2    0.19    0.03
  -1   9  -2    2.32    0.13
   1   9   2    2.25    0.13
  -1   9   2    2.29    0.13
   1   9  -2    2.26    0.12
   1  10   2    0.05    0.04
  -1  10  -2    0.02    0.04
  -1  10   2    0.03    0.04
   1  10  -2    0.01    0.04
  -2   0  -2  119.78    2.93
   2   0  -2  125.39    3.29
   2   0   2  120.15    3.28
   2  -1  -2   76.54    2.10
   2   1   2   80.10    2.11
  -2   1  -2   78.67    1.89
  -2   1   2   76.53    1.89
   2   1  -2   78.48    2.10
  -2   1   2   79.69    2.03
  -2   2  -2   14.81    0.38
  -2   2  -2   14.79    0.41
   2  -2  -2   15.12    0.42
   2   2   2   16.06    0.43
  -2   2   2   15.92    0.41
   2   2  -2   15.64    0.43
  -2   2   2   15.60    0.38
  -2   2   2   15.11    0.45
   2   3   2    8.93    0.25
  -2   3  -2    8.34    0.22
  -2   3  -2    7.97    0.23
   2   3   2    8.23    0.26
   2   3  -2    8.40    0.26
  -2   3   2    8.58    0.25
  -2   3   2    8.30    0.24
   2   4   2    4.83    0.19
   2   4   2    5.03    0.18
  -2   4   2    4.90    0.15
   2   5   2   19.65    0.67
  -2   5  -2   18.47    0.56
   2   5  -2   19.70    0.67
   2   5  -2   19.05    0.59
  -2   5   2   18.77    0.57
   2   6   2    0.24    0.05
  -2   6  -2    0.23    0.03
  -2   6  -2    0.40    0.06
   2   6   2    0.31    0.04
  -2   6  -2    0.28    0.03
  -2   6   2    0.16    0.05
  -2   6   2    0.22    0.03
  -2   6   2    0.23    0.03
   2   6  -2    0.26    0.05
  -2   7  -2    0.06    0.02
  -2   7  -2    0.06    0.05
   2   7   2    0.08    0.03
  -2   7  -2    0.05    0.02
   2   7   2    0.05    0.04
  -2   7   2    0.11    0.05
  -2   7   2    0.08    0.02
  -2   7   2    0.06    0.02
   2   7  -2    0.06    0.03
   2   7  -2   -0.01    0.04
  -2   8  -2    2.13    0.13
   2   8   2    1.91    0.09
   2   8   2    2.21    0.12
  -2   8   2    2.01    0.08
  -2   8   2    2.09    0.08
   2   8  -2    2.00    0.11
  -2   8   2    2.15    0.13
  -2   9  -2   10.76    0.33
   2   9   2   10.36    0.32
   2   9  -2    9.92    0.32
  -2   9   2   10.67    0.33
   2  10   2    4.08    0.15
  -2  10  -2    4.22    0.16
  -2  10   2    4.17    0.16
   3   0  -2   43.07    1.16
  -3   0  -2   43.65    1.04
  -3   0   2   41.90    1.04
   3   0   2   42.57    1.16
  -3   1  -2   14.93    0.38
   3   1   2   15.19    0.43
  -3   1  -2   15.74    0.45
   3  -1  -2   14.84    0.42
  -3   1   2   14.81    0.38
  -3   1   2   15.25    0.45
  -3   1   2   15.05    0.41
   3  -1   2   15.48    0.42
   3   1  -2   15.70    0.42
  -3   2  -2   31.96    0.90
   3   2   2   31.24    0.85
  -3   2  -2   31.42    0.90
  -3   2  -2   31.40    0.76
  -3   2  -2   29.38    0.81
   3  -2  -2   29.55    0.84
  -3   2   2   31.17    0.82
  -3   2   2   30.64    0.90
  -3   2   2   30.35    0.76
   3   2  -2   31.06    0.85
   3  -2   2   32.31    0.85
  -3   3  -2    0.03    0.02
  -3   3  -2    0.05    0.02
   3   3   2    0.09    0.03
  -3   3   2    0.05    0.01
  -3   3   2    0.06    0.02
  -3   3   2    0.04    0.02
   3   4   2    3.68    0.13
   3   4   2    3.52    0.13
  -3   4  -2    3.56    0.12
  -3   4   2    3.48    0.12
   3   4  -2    3.43    0.12
   3   5   2   13.82    0.49
  -3   5   2   13.30    0.39
   3   6   2    0.45    0.06
   3   6   2    0.36    0.04
  -3   6  -2    0.37    0.06
   3   6  -2    0.36    0.04
  -3   6   2    0.44    0.06
  -3   7  -2    2.97    0.14
   3   7   2    3.03    0.14
   3   7   2    3.05    0.13
  -3   7   2    3.06    0.15
   3   8   2    0.15    0.05
  -3   8  -2    0.12    0.06
   3   8   2    0.11    0.03
   3   8  -2    0.19    0.04
  -3   8   2    0.11    0.06
   3   9   2    6.72    0.23
  -3   9  -2    6.71    0.24
  -3   9   2    7.04    0.24
  -3  10  -2    0.14    0.05
  -3  10   2    0.15    0.05
  -4   0  -2  217.36    6.29
  -4   0   2  208.91    5.22
   4   0   2  217.71    5.85
  -4   0   2  216.82    6.29
  -4   0  -2  219.43    5.22
   4   0  -2  221.53    5.83
   4   1   2   11.24    0.33
  -4   1  -2   10.68    0.34
  -4   1  -2   11.74    0.29
   4  -1  -2   11.13    0.32
  -4  -1   2   11.07    0.29
  -4   1  -2   11.51    0.34
  -4   1   2   10.77    0.29
  -4   1   2   11.37    0.34
   4  -1   2   11.57    0.32
  -4   1   2   11.29    0.31
   4   1  -2   11.37    0.32
  -4   2  -2    0.47    0.04
   4   2   2    0.41    0.04
  -4   2  -2    0.46    0.03
  -4   2  -2    0.48    0.03
   4  -2  -2    0.52    0.04
  -4   2  -2    0.42    0.04
   4  -2   2    0.50    0.04
  -4   2   2    0.48    0.03
  -4   2   2    0.49    0.04
   4   2  -2    0.53    0.04
  -4   2   2    0.55    0.05
  -4   3  -2    9.02    0.24
   4   3   2    8.98    0.27
  -4   3  -2    8.29    0.25
  -4   3   2    8.64    0.23
   4  -3   2    8.63    0.26
  -4   3   2    8.31    0.25
  -4   3   2    8.46    0.26
   4   3  -2    9.09    0.27
  -4   4  -2    9.63    0.27
   4   4   2   10.00    0.30
  -4   4   2    9.54    0.28
   4   5   2    6.26    0.20
  -4   5  -2    6.14    0.21
   4   5  -2    6.31    0.20
  -4   5   2    6.01    0.21
   4   6   2    0.24    0.05
  -4   6  -2    0.20    0.05
   4   6   2    0.15    0.04
   4   6  -2    0.16    0.04
  -4   6   2    0.16    0.05
  -4   7  -2    5.36    0.20
   4   7   2    5.09    0.19
   4   7   2    5.06    0.19
  -4   7   2    5.44    0.20
  -4   8  -2    0.16    0.06
   4   8   2   -0.02    0.04
   4   8   2   -0.02    0.03
   4   8  -2    0.01    0.03
  -4   8   2   -0.04    0.05
  -4   9  -2    0.12    0.05
  -4   9   2    0.05    0.05
  -4  10  -2    1.00    0.08
  -4  10   2    0.97    0.08
  -5   0   2  153.06    3.75
   5   0   2  159.02    4.19
  -5   0  -2  154.10    4.53
  -5   0  -2  158.81    3.76
  -5   0   2  151.65    4.53
   5   0  -2  157.00    4.18
   5  -1  -2    0.49    0.04
  -5   1  -2    0.52    0.04
  -5   1  -2    0.47    0.04
  -5   1  -2    0.46    0.04
  -5  -1   2    0.48    0.04
   5   1   2    0.56    0.05
  -5   1   2    0.64    0.05
   5   1  -2    0.56    0.05
  -5  -1  -2    0.57    0.04
   5  -1   2    0.54    0.05
  -5   1   2    0.47    0.04
  -5   1   2    0.49    0.04
   5   2   2    3.62    0.13
  -5   2  -2    3.97    0.12
  -5   2  -2    3.60    0.12
  -5   2  -2    3.75    0.13
  -5   2  -2    3.49    0.13
   5   2  -2    3.71    0.13
  -5   2   2    3.68    0.13
   5  -2   2    3.64    0.13
  -5   2   2    3.47    0.11
   5   3   2    6.61    0.22
  -5   3  -2    6.72    0.21
  -5   3  -2    6.39    0.21
  -5   3  -2    6.86    0.20
  -5   3   2    6.54    0.19
  -5   3   2    6.30    0.21
   5  -3   2    6.81    0.21
  -5   3   2    6.40    0.20
   5   3  -2    6.77    0.21
   5   4   2    4.62    0.17
  -5   4  -2    4.72    0.15
  -5   4  -2    4.34    0.16
  -5   4   2    4.53    0.15
  -5   4   2    4.29    0.16
  -5   4   2    4.67    0.16
  -5   5  -2   -0.04    0.04
  -5   5   2   -0.03    0.04
   5   5  -2    0.03    0.03
  -5   6  -2    3.53    0.15
  -5   6   2    3.43    0.15
  -5   7  -2    0.03    0.05
   5   7   2    0.06    0.04
  -5   7   2    0.07    0.05
  -5   8  -2    4.76    0.19
   5   8   2    4.68    0.17
   5   8  -2    4.59    0.17
  -5   8   2    4.89    0.19
   5   9   2    1.20    0.06
  -5   9  -2    1.34    0.10
  -5   9   2    1.22    0.09
  -6   0  -2   19.77    0.60
  -6   0   2   18.83    0.49
  -6   0  -2   19.17    0.50
  -6   0   2   19.34    0.54
   6   0   2   19.71    0.55
   6   0  -2   19.19    0.55
  -6   1  -2    0.69    0.05
   6   1   2    0.53    0.05
  -6   1  -2    0.57    0.05
  -6   1  -2    0.56    0.05
   6  -1  -2    0.60    0.05
  -6  -1   2    0.59    0.04
   6  -1   2    0.55    0.05
  -6   1   2    0.60    0.04
   6   1  -2    0.53    0.05
  -6  -1  -2    0.59    0.05
  -6   1   2    0.58    0.05
  -6   1   2    0.52    0.05
  -6   2  -2    0.01    0.02
   6   2   2    0.02    0.03
  -6   2  -2    0.00    0.02
  -6   2  -2    0.00    0.02
  -6  -2  -2    0.00    0.02
  -6   2   2    0.02    0.02
  -6   2   2   -0.01    0.03
   6   2  -2   -0.01    0.02
   6  -2   2    0.01    0.03
  -6   3  -2    0.14    0.02
  -6   3  -2    0.14    0.04
   6   3   2    0.07    0.03
  -6   3  -2    0.15    0.03
  -6  -3   2    0.18    0.04
  -6   3   2    0.15    0.03
  -6   3   2    0.26    0.04
   6   3  -2    0.13    0.03
  -6  -3  -2    0.11    0.03
  -6  -4   2    0.21    0.05
   6   4   2    0.28    0.05
  -6   4  -2    0.26    0.05
  -6   4  -2    0.29    0.04
  -6   4   2    0.26    0.03
  -6  -4  -2    0.29    0.05
  -6   5  -2    0.25    0.05
  -6   5   2    0.23    0.05
  -6   6  -2    5.63    0.21
  -6   6   2    5.73    0.21
  -6   7  -2   14.73    0.43
   6   7   2   13.83    0.42
  -6   7   2   13.72    0.42
   6   8   2    1.83    0.10
  -6   8  -2    2.22    0.12
  -6   8   2    1.96    0.12
   6   8  -2    2.12    0.10
  -6   9  -2   -0.04    0.04
   6   9   2   -0.01    0.02
   6   9  -2    0.05    0.02
  -6   9   2    0.06    0.04
  -7   0   2    1.59    0.09
   7   0   2    1.42    0.08
  -7   0  -2    1.45    0.07
  -7   0  -2    1.42    0.08
   7   0  -2    1.62    0.08
  -7   0  -2    1.37    0.07
  -7   0   2    1.43    0.07
   7   1   2   39.28    1.10
  -7   1  -2   37.26    1.04
  -7  -1   2   40.92    1.06
  -7   1  -2   38.18    1.18
  -7   1  -2   40.08    0.99
  -7   1  -2   38.92    1.06
  -7  -1   2   40.44    1.07
  -7  -1  -2   40.06    0.99
  -7  -1  -2   40.11    1.05
   7  -1   2   41.11    1.10
  -7   1   2   37.51    1.04
  -7   1   2   40.83    1.07
   7   1  -2   39.59    1.10
  -7   2  -2   20.79    0.58
   7   2   2   20.76    0.60
  -7   2  -2   21.24    0.63
  -7   2  -2   21.05    0.54
  -7  -2   2   20.76    0.58
   7   2  -2   20.04    0.60
  -7   2   2   20.47    0.58
  -7  -2  -2   20.45    0.58
  -7  -2  -2   20.90    0.54
  -7   3  -2    0.50    0.05
  -7  -3   2    0.41    0.06
   7   3   2    0.47    0.06
  -7  -3  -2    0.51    0.05
  -7  -3  -2    0.43    0.05
   7   3  -2    0.36    0.05
  -7   3   2    0.47    0.05
  -7   4  -2    3.66    0.14
   7   4   2    3.57    0.15
  -7  -4  -2    3.69    0.15
  -7  -4  -2    3.54    0.14
  -7   4   2    3.66    0.13
  -7  -5   2   32.82    0.87
  -7   5  -2   30.30    0.86
  -7  -5  -2   30.97    0.87
   7   6   2   32.86    0.88
  -7   6  -2   31.49    0.87
  -7   6   2   31.00    0.87
   7   7   2    1.76    0.11
  -7   7   2    1.78    0.11
   7   7  -2    1.95    0.11
   7   8   2    4.00    0.15
   7   8  -2    3.60    0.14
  -8   0   2    0.19    0.03
  -8   0  -2    0.11    0.03
  -8   0  -2    0.19    0.03
  -8   0  -2    0.16    0.04
  -8   0   2    0.16    0.04
   8   0   2    0.20    0.04
  -8  -1   2    4.00    0.16
  -8  -1   2    3.94    0.15
   8   1   2    3.71    0.15
  -8   1  -2    4.00    0.16
  -8   1  -2    3.90    0.13
  -8   1  -2    3.68    0.15
  -8   1  -2    3.87    0.14
  -8   1   2    3.93    0.16
   8   1  -2    3.68    0.15
  -8  -1  -2    3.75    0.14
  -8  -1  -2    4.04    0.16
  -8   1   2    3.78    0.13
  -8  -2   2   18.88    0.53
  -8  -2   2   18.86    0.52
  -8   2  -2   18.17    0.49
   8   2   2   17.15    0.54
   8   2  -2   17.62    0.54
  -8  -2  -2   18.66    0.52
  -8   2   2   17.97    0.52
  -8   3  -2    6.89    0.22
  -8  -3   2    7.05    0.24
  -8  -3  -2    6.93    0.24
  -8  -4   2   14.55    0.44
  -8   4  -2   14.17    0.41
  -8  -4  -2   15.64    0.44
  -8  -5   2    2.19    0.12
  -8  -5  -2    2.06    0.11
   8   6   2    3.01    0.14
  -8  -6   2    2.74    0.13
  -8  -6  -2    2.94    0.13
   8   7   2    0.08    0.04
   8   7  -2    0.12    0.04
   8   8   2    0.24    0.04
   8   8  -2    0.09    0.03
  -9   0   2   18.44    0.55
  -9   0  -2   18.82    0.55
  -9   0   2   18.93    0.52
  -9   0  -2   19.22    0.52
  -9  -1   2   12.24    0.35
  -9  -1   2   11.78    0.36
  -9   1   2   11.49    0.36
  -9  -1  -2   11.33    0.36
  -9   1   2   11.30    0.32
  -9  -1  -2   11.66    0.34
  -9  -2   2    9.66    0.31
  -9  -2  -2   10.06    0.31
  -9  -3   2    1.16    0.09
  -9  -3  -2    1.24    0.09
  -9  -4   2   13.88    0.41
  -9  -4  -2   13.80    0.41
  -9  -5   2    4.84    0.18
   9   5   2    4.85    0.19
  -9  -5  -2    5.04    0.18
   9   6   2    3.42    0.14
  -9  -6   2    3.32    0.14
   9   6  -2    3.31    0.14
  -9  -6  -2    3.42    0.14
   9   7   2    2.70    0.11
   9   7  -2    2.87    0.11
 -10   0   2    1.02    0.06
 -10   0  -2    1.05    0.06
 -10  -1   2    0.00    0.03
 -10  -1  -2    0.01    0.03
 -10  -2   2    4.99    0.18
 -10  -2  -2    5.03    0.18
 -10  -3   2    4.42    0.16
 -10  -3  -2    4.23    0.16
 -10  -4   2    1.39    0.08
 -10  -4  -2    1.37    0.08
 -10  -5   2    0.59    0.06
  10   5  -2    0.58    0.06
 -10  -5  -2    0.56    0.06
 -10  -6   2    0.45    0.05
  10   6  -2    0.42    0.05
 -10  -6  -2    0.38    0.04
 -11  -1   2    0.95    0.05
 -11  -1  -2    0.92    0.05
 -11  -2   2    0.43    0.04
 -11  -2  -2    0.47    0.04
 -11  -3   2    0.07    0.03
 -11  -3  -2    0.07    0.03
 -11  -4   2    7.11    0.22
 -11  -4  -2    7.14    0.22
   0   1   3   -0.21    0.01
   0   1   3   -0.20    0.02
   0   1  -3   -0.21    0.01
   0   1   3   -0.21    0.01
   0   2   3 1000.00   26.68
   0   2  -3  986.08   33.88
   0   2   3  964.37   34.16
   0   3  -3   -0.03    0.02
   0   3   3   -0.05    0.01
   0   4  -3    1.24    0.06
   0   4  -3    1.38    0.06
   0   5   3    0.01    0.02
   0   5  -3    0.00    0.02
   0   6   3    2.23    0.11
   0   6  -3    2.13    0.11
   0   6   3    2.23    0.10
   0   6  -3    2.37    0.10
   0   7   3   -0.01    0.04
   0   7   3   -0.02    0.03
   0   7  -3   -0.04    0.04
   0   7  -3    0.01    0.03
   0   8  -3    0.18    0.05
   0   8  -3    0.28    0.04
   0   8   3    0.24    0.06
   0   8   3    0.30    0.05
   0   9   3   -0.04    0.05
   0   9  -3   -0.03    0.05
   0  10   3    0.22    0.05
   0  10  -3    0.12    0.04
   1   1   3   23.60    0.63
  -1   1  -3   22.57    0.56
  -1   1   3   23.09    0.61
   1   2   3    4.48    0.14
  -1   2  -3    4.72    0.14
  -1   2  -3    4.70    0.13
  -1   2   3    4.86    0.14
  -1   3  -3   19.34    0.54
   1   3   3   18.35    0.64
   1   3   3   18.62    0.51
  -1   3  -3   18.40    0.46
   1   3   3   18.34    0.55
  -1   3   3   17.59    0.55
   1   4   3    2.43    0.10
  -1   4  -3    2.16    0.08
  -1   4  -3    2.22    0.08
   1   4   3    2.05    0.09
   1   4  -3    2.38    0.09
  -1   4   3    2.05    0.08
   1   4  -3    2.28    0.09
  -1   5  -3   12.23    0.38
   1   5   3   12.95    0.43
   1   5   3   12.35    0.39
  -1   5  -3   12.46    0.38
  -1   5   3   11.39    0.38
  -1   5   3   13.11    0.38
   1   5  -3   12.78    0.39
  -1   6  -3   31.71    0.98
   1   6   3   33.34    0.89
  -1   6  -3   33.05    0.89
   1   6   3   31.91    0.88
  -1   6  -3   35.22    0.98
   1   6   3   34.53    1.00
   1   6  -3   31.71    0.89
  -1   6   3   33.00    0.98
   1   6  -3   33.17    0.99
  -1   6   3   33.35    0.89
   1   7   3    1.08    0.09
   1   7   3    0.99    0.08
  -1   7  -3    1.19    0.06
  -1   7  -3    0.85    0.08
   1   7   3    0.89    0.06
   1   7  -3    1.24    0.08
   1   7  -3    1.07    0.07
  -1   7   3    1.04    0.09
  -1   7   3    1.06    0.07
   1   8   3   14.73    0.48
  -1   8  -3   15.21    0.44
   1   8   3   15.01    0.44
  -1   8  -3   14.82    0.45
   1   8  -3   14.71    0.44
  -1   8   3   14.95    0.44
  -1   8   3   14.85    0.46
   1   8  -3   14.30    0.47
  -1   9  -3    0.03    0.05
   1   9   3    0.03    0.05
   1   9  -3    0.05    0.05
  -1   9   3    0.00    0.05
  -1  10  -3    0.15    0.05
   1  10   3    0.05    0.04
   1  10  -3    0.04    0.04
  -1  10   3    0.16    0.05
   2   0   3   -0.03    0.02
  -2   0  -3   -0.03    0.02
   2   0  -3   -0.03    0.01
  -2   0   3   -0.05    0.02
   2   1   3  215.39    5.78
   2  -1  -3  207.72    5.76
  -2   1  -3  216.03    5.17
  -2   1   3  215.46    5.58
  -2   1   3  217.04    5.17
   2   1  -3  216.17    5.78
   2  -2  -3   42.08    1.21
   2   2   3   46.86    1.22
  -2   2  -3   45.42    1.10
  -2   2   3   45.78    1.18
  -2   2   3   45.82    1.10
   2   2  -3   45.24    1.22
   2   3   3   33.88    1.16
   2   3   3   34.97    0.92
  -2   3  -3   33.06    0.83
   2   3   3   33.31    1.00
  -2   3   3   34.01    0.98
  -2   3   3   32.86    0.89
   2   4   3    3.05    0.13
   2   4   3    3.03    0.11
   2   4  -3    2.85    0.12
  -2   4   3    3.21    0.10
  -2   5  -3    9.64    0.29
   2   5   3    9.80    0.35
   2   5  -3    9.83    0.35
   2   5  -3    9.68    0.32
  -2   5   3    9.12    0.29
   2   6   3    0.09    0.03
   2   6   3    0.07    0.02
  -2   6  -3    0.10    0.04
  -2   6  -3    0.08    0.02
   2   6   3    0.08    0.04
  -2   6  -3    0.08    0.02
  -2   6   3    0.06    0.02
  -2   6   3    0.07    0.02
  -2   6   3    0.08    0.04
   2   6  -3    0.02    0.04
   2   7   3    1.10    0.09
   2   7   3    1.10    0.07
  -2   7  -3    1.02    0.09
   2   7  -3    1.19    0.07
  -2   7   3    1.21    0.06
   2   7  -3    1.10    0.09
  -2   7   3    1.23    0.10
   2   8   3   11.09    0.34
   2   8   3    9.86    0.30
  -2   8  -3   11.39    0.34
  -2   8   3   10.14    0.33
  -2   8   3   11.08    0.34
   2   8  -3   10.30    0.33
  -2   8   3   10.93    0.33
   2   9   3    0.93    0.09
  -2   9  -3    0.94    0.09
  -2   9   3    0.94    0.09
  -2  10  -3    0.11    0.05
   2  10   3    0.09    0.04
  -2  10   3    0.01    0.04
   3   0  -3    0.00    0.02
  -3   0   3    0.01    0.01
   3   0   3    0.00    0.02
  -3   0  -3   -0.02    0.02
   3  -1  -3   38.26    1.06
  -3   1  -3   38.78    0.96
   3   1   3   39.33    1.07
  -3   1  -3   40.32    1.15
   3   1  -3   40.05    1.07
   3  -1   3   40.54    1.07
  -3   1   3   38.38    0.96
  -3   1   3   39.38    1.03
   3  -2  -3   30.42    0.87
  -3   2  -3   30.23    0.84
   3   2   3   33.04    0.88
  -3   2  -3   34.75    0.94
  -3   2  -3   32.64    0.94
  -3   2  -3   32.03    0.79
  -3   2   3   31.46    0.79
   3   2  -3   32.17    0.88
  -3   2   3   31.97    0.94
  -3   2   3   32.85    0.85
   3   3   3    0.77    0.05
  -3   3  -3    0.81    0.05
  -3   3   3    0.81    0.05
  -3   3   3    0.77    0.04
   3   3  -3    0.76    0.05
  -3   4  -3    3.69    0.12
   3   4   3    3.78    0.13
   3   4   3    3.67    0.13
   3   4   3    3.53    0.16
   3   4  -3    3.69    0.13
  -3   4   3    3.63    0.12
  -3   4   3    3.35    0.12
   3   5   3    0.84    0.07
  -3   5  -3    0.82    0.07
  -3   5   3    0.83    0.04
  -3   5   3    0.93    0.07
  -3   6  -3   24.91    0.68
   3   6   3   23.39    0.68
   3   6   3   24.57    0.68
   3   6   3   24.92    0.87
   3   6  -3   25.00    0.86
  -3   6   3   25.22    0.73
  -3   6   3   24.36    0.73
  -3   6   3   25.29    0.69
   3   7   3   10.04    0.32
   3   7   3   10.25    0.32
  -3   7  -3   10.60    0.33
  -3   7   3   10.67    0.33
   3   8   3    2.50    0.11
  -3   8  -3    2.56    0.14
   3   8   3    2.62    0.13
  -3   8   3    2.53    0.13
   3   8  -3    2.23    0.10
   3   9   3    1.42    0.10
  -3   9  -3    1.57    0.11
  -3   9   3    1.39    0.10
  -3  10  -3    0.06    0.05
  -3  10   3    0.11    0.04
  -4   0   3   -0.10    0.02
   4   0   3   -0.09    0.02
   4   0  -3   -0.07    0.02
  -4   0  -3   -0.02    0.02
  -4   0   3   -0.08    0.02
  -4   0   3   -0.08    0.02
  -4   0  -3   -0.07    0.02
  -4   1  -3   36.29    1.15
  -4  -1   3   38.01    0.96
  -4   1  -3   40.56    0.96
   4  -1  -3   38.09    1.06
  -4   1  -3   41.14    1.15
   4   1   3   39.49    1.07
  -4   1   3   37.12    0.96
   4  -1   3   40.36    1.07
   4   1  -3   40.35    1.07
  -4   1   3   40.86    1.04
  -4   2  -3    5.80    0.17
   4   2   3    5.55    0.18
  -4   2  -3    5.32    0.17
  -4   2  -3    5.18    0.16
  -4   2  -3    5.67    0.16
   4  -2  -3    5.50    0.16
  -4   2   3    5.48    0.15
   4  -2   3    5.67    0.17
  -4   2   3    5.43    0.17
   4   2  -3    5.59    0.17
  -4   2   3    5.09    0.17
  -4   3  -3   40.51    0.98
   4   3   3   39.95    1.08
   4   3  -3   40.60    1.08
  -4   3   3   38.69    0.97
   4  -3   3   39.15    1.08
  -4   3   3   37.29    1.15
  -4   3   3   39.57    1.04
  -4   4  -3    6.13    0.18
   4   4   3    6.10    0.20
  -4   4   3    5.91    0.19
   4  -4   3    6.09    0.19
  -4   4   3    5.77    0.19
  -4   5  -3    4.13    0.16
   4   5   3    3.91    0.14
  -4   5   3    4.07    0.16
   4   5  -3    4.04    0.14
   4   6   3   10.55    0.32
  -4   6  -3   10.84    0.32
   4   6   3    9.91    0.39
  -4   6   3   10.33    0.32
   4   6  -3   10.23    0.39
   4   7   3    0.34    0.05
   4   7   3    0.33    0.06
  -4   7  -3    0.42    0.07
  -4   7   3    0.31    0.06
   4   8   3    1.16    0.09
  -4   8  -3    1.13    0.10
   4   8   3    1.13    0.08
   4   8  -3    1.02    0.07
  -4   8   3    1.23    0.10
  -4   9  -3    1.45    0.10
  -4   9   3    1.44    0.10
  -4  10  -3    0.08    0.04
  -4  10   3    0.03    0.04
  -5   0   3   -0.02    0.02
  -5   0  -3   -0.01    0.02
   5   0   3    0.00    0.03
  -5   0   3   -0.03    0.03
  -5   0  -3   -0.02    0.02
  -5   0   3   -0.04    0.02
   5   0  -3   -0.03    0.02
  -5   1  -3    0.62    0.05
   5   1   3    0.66    0.05
  -5  -1   3    0.54    0.04
  -5   1  -3    0.56    0.04
   5  -1  -3    0.64    0.04
  -5   1   3    0.60    0.04
   5  -1   3    0.50    0.04
  -5   1   3    0.72    0.05
  -5  -1  -3    0.57    0.04
   5   1  -3    0.54    0.05
  -5  -2   3   25.74    0.64
  -5   2  -3   24.70    0.68
  -5   2  -3   26.49    0.76
   5   2   3   25.93    0.72
  -5   2  -3   24.63    0.76
  -5   2  -3   26.41    0.65
  -5   2   3   25.96    0.69
  -5   2   3   24.69    0.64
   5  -2   3   25.71    0.71
   5   2  -3   25.86    0.72
  -5   3  -3    2.29    0.09
   5   3   3    2.18    0.10
  -5   3  -3    2.24    0.08
   5   3  -3    2.12    0.10
  -5   3   3    2.03    0.08
   5  -3   3    2.37    0.09
  -5   3   3    1.98    0.08
  -5   3   3    2.14    0.09
  -5   4  -3   12.40    0.33
  -5   4  -3   11.63    0.35
   5   4   3   12.81    0.37
  -5   4   3   11.45    0.35
  -5   4   3   11.75    0.36
  -5   4   3   12.03    0.35
   5   5   3    3.80    0.15
  -5   5  -3    3.60    0.15
   5   5  -3    3.56    0.14
  -5   5   3    3.66    0.15
  -5   6  -3    1.13    0.10
  -5   6   3    1.13    0.10
   5   7   3    3.66    0.16
  -5   7  -3    3.87    0.17
  -5   7   3    3.70    0.16
   5   8   3   16.70    0.48
  -5   8  -3   16.87    0.49
   5   8  -3   16.82    0.48
  -5   8   3   16.55    0.49
  -5   9  -3    1.38    0.10
   5   9   3    1.31    0.07
  -5   9   3    1.44    0.10
  -6   0   3   -0.02    0.03
   6   0  -3    0.00    0.02
   6   0   3    0.02    0.03
  -6   0  -3    0.02    0.02
  -6   0  -3    0.03    0.03
   6   1   3    0.18    0.04
  -6   1  -3    0.04    0.02
   6  -1  -3    0.10    0.03
  -6   1  -3    0.03    0.03
  -6   1  -3    0.08    0.03
   6   1  -3    0.06    0.03
   6  -1   3    0.07    0.03
  -6   1   3    0.08    0.03
  -6  -1  -3    0.08    0.03
   6   2   3   13.25    0.40
  -6   2  -3   13.60    0.42
  -6   2  -3   13.99    0.36
  -6   2  -3   12.84    0.38
   6  -2   3   14.01    0.40
   6   2  -3   13.44    0.40
  -6  -2  -3   13.61    0.36
  -6   2   3   13.03    0.35
  -6   2   3   13.44    0.39
   6   3   3    0.01    0.03
  -6   3  -3    0.03    0.03
  -6   3  -3    0.04    0.02
  -6  -3   3    0.02    0.03
  -6   3  -3    0.02    0.04
   6   3  -3   -0.01    0.03
  -6   3   3    0.05    0.03
  -6   3   3    0.04    0.03
  -6  -3  -3    0.08    0.03
  -6  -4   3    0.66    0.07
  -6   4  -3    0.69    0.07
   6   4   3    0.75    0.07
  -6   4  -3    0.82    0.06
  -6   4   3    0.61    0.04
  -6  -4  -3    0.73    0.07
  -6   5  -3   20.65    0.58
   6   5   3   20.42    0.60
  -6   5   3   20.16    0.57
   6   6   3   13.39    0.41
  -6   6  -3   13.31    0.41
  -6   6   3   13.48    0.40
  -6   7  -3    0.73    0.08
   6   7   3    0.61    0.07
  -6   7   3    0.58    0.07
  -6   8  -3    0.22    0.06
   6   8   3    0.25    0.05
  -6   8   3    0.23    0.06
   6   8  -3    0.28    0.05
   6   9  -3    0.04    0.02
  -6   9   3    0.05    0.04
  -7   0  -3   -0.01    0.02
   7   0   3    0.02    0.03
  -7   0   3    0.03    0.03
  -7   0  -3    0.01    0.03
  -7   0   3   -0.02    0.02
   7   0  -3    0.04    0.03
  -7   1  -3    0.14    0.03
  -7   1  -3    0.17    0.03
  -7   1  -3    0.16    0.03
   7   1   3    0.13    0.04
  -7  -1   3    0.14    0.03
  -7  -1   3    0.18    0.04
  -7   1  -3    0.13    0.03
  -7   1   3    0.16    0.03
   7  -1   3    0.36    0.05
  -7   1   3    0.26    0.04
  -7  -1  -3    0.16    0.04
   7   1  -3    0.11    0.03
  -7  -1  -3    0.12    0.03
  -7   2  -3    0.35    0.04
  -7  -2   3    0.43    0.05
  -7   2  -3    0.51    0.05
   7   2   3    0.35    0.05
  -7  -2  -3    0.37    0.05
  -7  -2  -3    0.38    0.05
   7   2  -3    0.43    0.05
   7  -2   3    0.43    0.05
  -7   2   3    0.34    0.05
  -7  -3   3    0.00    0.03
   7   3   3   -0.02    0.03
  -7   3  -3    0.01    0.02
  -7   3  -3    0.02    0.03
  -7  -3  -3   -0.01    0.03
   7   3  -3   -0.02    0.03
  -7  -3  -3    0.04    0.03
  -7   3   3   -0.01    0.03
  -7  -4   3    0.06    0.04
  -7   4  -3    0.13    0.04
   7   4   3    0.06    0.04
  -7  -4  -3    0.08    0.04
  -7  -4  -3    0.05    0.04
  -7  -5   3    0.72    0.08
  -7  -5  -3    0.80    0.08
  -7  -5  -3    0.63    0.07
   7   6   3    0.08    0.05
  -7   6  -3    0.12    0.06
   7   7   3    1.70    0.10
  -7   7   3    1.54    0.11
   7   8   3    3.50    0.14
   7   8  -3    3.41    0.13
  -8   0  -3   -0.03    0.03
   8   0   3   -0.03    0.03
  -8   0  -3    0.01    0.03
  -8   0   3    0.03    0.03
  -8   0   3    0.01    0.02
  -8   0  -3    0.03    0.02
  -8  -1   3    0.68    0.07
  -8   1  -3    0.73    0.07
  -8   1  -3    0.61    0.05
  -8  -1   3    0.56    0.05
  -8   1  -3    0.58    0.06
   8   1   3    0.50    0.06
  -8   1  -3    0.65    0.06
  -8   1   3    0.62    0.06
   8  -1   3    0.60    0.06
   8   1  -3    0.63    0.06
  -8   1   3    0.57    0.05
  -8  -1  -3    0.62    0.05
  -8  -1  -3    0.73    0.06
  -8  -2   3   13.90    0.41
   8   2   3   13.34    0.43
  -8   2  -3   14.20    0.39
  -8   2  -3   14.47    0.45
  -8  -2   3   14.26    0.42
  -8  -2  -3   13.50    0.38
  -8  -2  -3   14.61    0.41
  -8   2   3   13.74    0.41
   8   2  -3   13.37    0.43
  -8  -3   3    2.12    0.11
  -8  -3   3    1.93    0.11
  -8   3  -3    1.95    0.10
  -8  -3  -3    2.21    0.11
  -8  -4   3   14.85    0.47
  -8   4  -3   15.26    0.43
  -8  -4   3   15.90    0.47
  -8  -4  -3   16.53    0.47
   8   5   3    7.44    0.26
  -8  -5   3    6.77    0.25
  -8  -5  -3    7.47    0.25
   8   6   3    6.04    0.22
  -8  -6   3    6.10    0.21
  -8  -6  -3    5.81    0.21
   8   7   3    0.31    0.05
   8   7  -3    0.30    0.05
   8   8   3    0.35    0.04
   8   8  -3    0.47    0.05
  -9   0   3   -0.01    0.02
  -9   0  -3    0.08    0.04
  -9   0   3   -0.02    0.03
  -9   0  -3    0.04    0.03
  -9  -1   3    5.24    0.18
  -9  -1   3    5.31    0.20
  -9  -1  -3    5.02    0.19
  -9  -1  -3    5.33    0.18
  -9   1   3    4.99    0.16
  -9   1   3    5.32    0.20
  -9  -2   3   34.19    0.94
  -9  -2  -3   35.25    0.94
  -9  -3   3    0.00    0.03
  -9  -3  -3   -0.03    0.03
  -9  -4   3    9.70    0.31
  -9  -4  -3    9.51    0.30
   9   5   3    7.98    0.27
  -9  -5   3    7.78    0.26
  -9  -5  -3    8.12    0.26
  -9  -6   3    3.51    0.14
   9   6   3    3.19    0.14
   9   6  -3    3.69    0.14
  -9  -6  -3    3.45    0.14
   9   7   3   -0.03    0.03
   9   7  -3    0.01    0.03
 -10   0  -3   -0.06    0.02
 -10   0   3    0.01    0.02
 -10  -1   3    5.45    0.18
 -10  -1  -3    5.45    0.18
 -10  -2   3    1.01    0.07
 -10  -2  -3    0.94    0.07
 -10  -3   3    7.77    0.25
 -10  -3  -3    7.99    0.25
 -10  -4   3    2.97    0.13
 -10  -4  -3    3.14    0.13
 -10  -5   3    0.04    0.03
 -10  -5  -3    0.08    0.03
  10   5  -3    0.10    0.04
 -10  -6   3    4.60    0.16
 -10  -6  -3    4.76    0.16
 -11  -1   3    2.39    0.09
 -11  -2   3    0.01    0.02
 -11  -2  -3   -0.01    0.02
 -11  -3   3    0.16    0.03
 -11  -3  -3    0.07    0.03
 -11  -4   3    0.06    0.03
 -11  -4  -3    0.05    0.03
   0   1  -4   -0.73    0.01
   0   1   4   -0.74    0.01
   0   1   4   -0.71    0.01
   0   1   4   -0.75    0.02
   0   2   4   80.92    2.25
   0   2  -4   86.30    2.86
   0   2  -4   83.92    2.03
   0   2   4   85.13    2.85
   0   3   4    0.01    0.02
   0   3  -4    0.00    0.02
   0   4  -4    0.14    0.03
   0   4  -4    0.13    0.02
   0   5   4    0.02    0.02
   0   5  -4    0.02    0.02
   0   6   4    3.47    0.14
   0   6   4    3.54    0.14
   0   6  -4    3.63    0.13
   0   6  -4    3.41    0.14
   0   7  -4    0.00    0.04
   0   7   4   -0.02    0.04
   0   7  -4   -0.03    0.02
   0   7   4    0.02    0.03
   0   8   4    0.12    0.05
   0   8  -4   -0.01    0.02
   0   8  -4    0.03    0.05
   0   8   4    0.02    0.03
   0   9   4    0.03    0.05
   0   9  -4    0.02    0.05
   0  10   4    8.78    0.27
   0  10  -4    8.08    0.26
  -1   0   4  152.91    3.96
  -1   1  -4  105.68    2.61
   1   1   4  110.18    2.92
  -1   1   4  110.21    2.81
  -1   2  -4   77.40    1.88
  -1   2  -4   78.82    2.26
   1   2   4   76.98    2.09
   1   2   4   75.08    2.64
  -1   2   4   81.10    2.02
  -1   3  -4    3.29    0.10
   1   3   4    3.11    0.13
   1   3   4    3.19    0.10
  -1   3  -4    3.33    0.10
   1   3  -4    3.11    0.11
  -1   4  -4   75.88    2.15
  -1   4  -4   71.22    2.15
   1   4   4   76.94    2.52
   1   4   4   72.21    2.17
  -1   4   4   70.81    2.16
   1   4  -4   76.38    2.51
   1   4  -4   75.19    2.17
   1   5   4    2.48    0.09
  -1   5  -4    2.20    0.09
  -1   5  -4    2.22    0.09
   1   5   4    2.14    0.10
   1   5  -4    2.19    0.10
  -1   6  -4    5.16    0.17
   1   6   4    4.75    0.16
   1   6   4    4.70    0.18
  -1   6  -4    4.83    0.17
   1   6   4    4.88    0.18
  -1   6  -4    4.95    0.17
   1   6  -4    4.89    0.18
   1   6  -4    4.88    0.17
  -1   6   4    5.09    0.17
  -1   6   4    5.08    0.18
  -1   7  -4    1.50    0.07
   1   7   4    1.57    0.10
  -1   7  -4    1.48    0.10
   1   7   4    1.57    0.08
   1   7   4    1.54    0.09
   1   7  -4    1.60    0.09
   1   7  -4    1.50    0.09
  -1   7   4    1.61    0.10
  -1   7   4    1.61    0.08
   1   8   4    2.27    0.13
   1   8   4    2.25    0.12
  -1   8  -4    2.32    0.13
  -1   8  -4    2.43    0.10
  -1   8   4    2.17    0.13
   1   8  -4    2.54    0.12
   1   8  -4    2.42    0.12
  -1   8   4    2.30    0.11
   1   9   4    0.53    0.07
  -1   9  -4    0.42    0.07
  -1   9   4    0.54    0.07
   1   9  -4    0.43    0.06
  -1  10  -4    3.42    0.14
   1  10   4    3.79    0.15
  -1  10   4    3.68    0.15
  -2   0   4   69.91    1.81
   2   0  -4   71.03    1.87
   2   0   4   67.98    1.88
  -2   0  -4   69.66    1.69
   2  -1  -4    0.03    0.01
  -2   1  -4   -0.04    0.01
  -2   1  -4   -0.04    0.02
   2   1   4   -0.03    0.02
  -2   1   4   -0.05    0.02
   2   1  -4   -0.02    0.02
   2   2   4    3.73    0.12
  -2   2  -4    3.78    0.12
  -2   2  -4    3.78    0.11
  -2   2   4    3.82    0.12
   2   3   4   11.22    0.31
   2   3   4   10.27    0.38
  -2   3  -4   10.61    0.28
   2   3   4   10.65    0.33
  -2   3   4   10.89    0.30
  -2   3   4   10.53    0.32
   2   3  -4   10.39    0.33
   2   4   4   -0.03    0.02
   2   4   4    0.00    0.02
   2   4  -4    0.02    0.03
  -2   4   4    0.01    0.02
   2   5   4   63.47    2.14
  -2   5  -4   62.67    1.82
   2   5  -4   64.45    2.13
   2   5  -4   63.48    1.84
  -2   5   4   58.38    1.82
  -2   6  -4    0.13    0.02
  -2   6  -4    0.10    0.04
  -2   6  -4    0.12    0.02
   2   6   4    0.18    0.04
   2   6   4    0.10    0.02
   2   6   4    0.16    0.04
  -2   6   4    0.14    0.03
  -2   6   4    0.13    0.05
  -2   6   4    0.12    0.02
  -2   7  -4   13.14    0.40
   2   7   4   12.65    0.38
   2   7   4   12.97    0.39
  -2   7   4   13.92    0.40
  -2   7   4   13.08    0.41
  -2   8  -4    4.87    0.19
   2   8   4    4.36    0.15
   2   8   4    4.56    0.18
  -2   8   4    4.57    0.16
  -2   8   4    4.80    0.19
   2   9   4    3.41    0.15
  -2   9  -4    3.52    0.15
  -2   9   4    3.37    0.15
   2  10   4    0.57    0.06
  -2  10  -4    0.51    0.06
  -3   0  -4    3.52    0.11
  -3   0   4    3.56    0.11
   3   0  -4    3.51    0.11
   3   0   4    3.35    0.11
   3  -1  -4    7.04    0.21
   3   1   4    7.43    0.22
  -3   1  -4    7.78    0.23
  -3   1  -4    7.35    0.20
   3   1  -4    7.42    0.21
  -3   1   4    6.95    0.19
   3  -1   4    7.62    0.22
  -3   1   4    7.57    0.21
   3   2   4   13.40    0.37
  -3   2  -4   13.17    0.34
  -3   2  -4   13.67    0.39
  -3   2  -4   12.45    0.35
   3  -2  -4   12.50    0.36
   3   2  -4   13.48    0.37
  -3   2   4   13.72    0.36
  -3   2   4   12.65    0.39
  -3   2   4   13.19    0.33
   3   3   4   12.14    0.35
  -3   3  -4   11.76    0.31
  -3   3   4   11.95    0.33
  -3   3   4   11.74    0.36
   3   4   4   25.09    0.74
   3   4   4   24.77    0.68
  -3   4  -4   24.68    0.62
   3   4   4   23.68    0.86
  -3   4   4   24.67    0.66
   3   4  -4   23.56    0.73
  -3   4   4   24.25    0.72
  -3   5  -4    0.06    0.04
   3   5   4    0.01    0.03
  -3   5   4    0.04    0.04
  -3   5   4    0.01    0.02
   3   6   4   23.76    0.66
  -3   6  -4   24.04    0.67
   3   6   4   24.00    0.84
  -3   6   4   24.00    0.67
   3   6  -4   24.51    0.83
  -3   6   4   24.66    0.71
   3   6  -4   23.77    0.83
  -3   6   4   23.22    0.71
   3   7   4   19.72    0.56
   3   7   4   18.91    0.55
  -3   7  -4   19.65    0.56
  -3   7   4   19.92    0.59
  -3   7   4   19.24    0.59
  -3   7   4   20.19    0.57
   3   8   4   15.73    0.45
  -3   8  -4   16.01    0.46
   3   8   4   15.22    0.44
   3   8  -4   14.43    0.43
  -3   8   4   15.57    0.46
   3   9   4    0.02    0.05
  -3   9  -4    0.00    0.05
  -3   9   4    0.12    0.05
   3  10   4    0.07    0.04
  -3  10  -4    0.12    0.05
  -3  10   4    0.03    0.04
  -4   0   4   31.48    0.81
  -4   0  -4   33.86    0.82
   4   0  -4   33.44    0.90
  -4   0   4   33.43    0.88
   4   0   4   33.30    0.91
  -4   1  -4    1.35    0.06
   4  -1  -4    1.29    0.05
  -4   1  -4    1.41    0.06
  -4  -1   4    1.23    0.05
  -4   1  -4    1.21    0.06
   4   1   4    1.28    0.07
   4   1  -4    1.26    0.06
   4  -1   4    1.37    0.07
  -4   1   4    1.26    0.07
  -4   1   4    1.22    0.05
   4   2   4    9.12    0.27
  -4   2  -4    9.11    0.24
  -4   2  -4    8.27    0.25
  -4   2  -4    9.21    0.27
   4  -2   4    9.27    0.27
   4   2  -4    9.06    0.27
  -4   2   4    9.32    0.26
  -4   2   4    8.21    0.28
  -4   2   4    8.88    0.23
  -4   3  -4   23.94    0.60
   4   3   4   24.09    0.67
   4  -3   4   23.62    0.66
  -4   3   4   22.32    0.70
   4   3  -4   24.44    0.66
  -4   3   4   23.50    0.64
   4   4   4    5.75    0.19
  -4   4  -4    5.81    0.17
   4  -4   4    5.68    0.18
  -4   4   4    5.59    0.18
  -4   4   4    5.42    0.18
   4   5   4    0.37    0.04
   4   5   4    0.44    0.05
  -4   5  -4    0.39    0.06
  -4   5   4    0.37    0.05
  -4   5   4    0.36    0.03
   4   5  -4    0.45    0.04
   4   6   4   22.17    0.81
  -4   6  -4   23.32    0.64
   4   6   4   23.63    0.64
   4   6  -4   22.23    0.81
  -4   6   4   22.67    0.64
  -4   7  -4    3.94    0.17
   4   7   4    3.41    0.15
   4   7   4    3.74    0.15
  -4   7   4    3.92    0.17
  -4   8  -4    7.98    0.27
   4   8   4    7.44    0.25
   4   8   4    7.83    0.25
  -4   8   4    7.71    0.26
   4   8  -4    7.55    0.24
   4   9   4    6.52    0.22
  -4   9  -4    6.76    0.23
  -4   9   4    6.86    0.23
  -4  10  -4   -0.04    0.04
  -4  10   4   -0.01    0.04
  -5   0  -4   31.41    0.77
  -5   0  -4   30.25    0.92
   5   0   4   30.66    0.86
   5   0  -4   30.96    0.85
  -5   0   4   31.49    0.83
   5  -1  -4   49.31    1.36
  -5   1  -4   50.95    1.23
   5   1   4   50.81    1.37
  -5   1  -4   50.33    1.47
  -5  -1  -4   49.30    1.23
   5  -1   4   50.71    1.37
  -5   1   4   51.10    1.32
   5   1  -4   49.94    1.36
  -5   1   4   47.78    1.22
  -5   2  -4   14.41    0.38
   5   2   4   14.37    0.42
  -5   2  -4   13.22    0.39
  -5   2  -4   14.97    0.43
   5   2  -4   14.47    0.41
  -5   2   4   14.66    0.40
  -5   2   4   14.02    0.37
   5  -2   4   14.34    0.42
  -5   3  -4   14.62    0.44
  -5   3  -4   15.51    0.39
   5   3   4   14.87    0.43
   5  -3   4   14.80    0.43
  -5   3   4   14.63    0.38
  -5   3   4   15.05    0.42
  -5   3   4   13.47    0.44
   5   3  -4   14.83    0.43
  -5   4  -4    4.21    0.14
   5   4   4    4.12    0.15
  -5   4  -4    4.12    0.16
  -5   4   4    4.07    0.14
  -5   4   4    3.80    0.14
  -5   5  -4    1.16    0.09
   5   5   4    1.19    0.08
  -5   5   4    1.06    0.08
  -5   5   4    1.01    0.05
   5   5  -4    1.08    0.06
  -5   6  -4    3.20    0.15
   5   6   4    2.93    0.14
  -5   6   4    3.13    0.14
   5   7   4    0.59    0.07
   5   7   4    0.57    0.07
  -5   7  -4    0.52    0.07
  -5   7   4    0.62    0.08
   5   8   4    1.28    0.09
  -5   8  -4    1.37    0.11
   5   8  -4    1.17    0.08
  -5   8   4    1.24    0.10
  -5   9  -4    3.81    0.16
   5   9   4    3.73    0.13
  -5   9   4    4.04    0.15
   6   0  -4   19.45    0.55
  -6   0  -4   19.22    0.50
   6   0   4   19.56    0.55
  -6   0   4   18.92    0.54
   6   1   4    8.55    0.27
  -6  -1   4    8.66    0.26
  -6   1  -4    7.96    0.27
  -6   1  -4    8.81    0.24
  -6   1  -4    8.23    0.25
  -6  -1  -4    8.58    0.24
  -6   1   4    8.55    0.26
   6   1  -4    8.17    0.26
   6  -1   4    8.39    0.26
  -6   2  -4   15.70    0.41
  -6   2  -4   15.38    0.47
  -6  -2   4   15.13    0.44
   6   2   4   15.64    0.45
  -6  -2  -4   15.44    0.41
  -6  -2  -4   14.82    0.43
   6   2  -4   14.74    0.45
   6  -2   4   15.45    0.45
  -6   2   4   15.48    0.44
   6   3   4    0.83    0.07
  -6   3  -4    0.95    0.07
  -6   3  -4    0.75    0.07
  -6   3  -4    0.82    0.05
  -6  -3   4    0.78    0.07
   6  -3   4    0.81    0.06
  -6   3   4    0.82    0.07
   6   3  -4    0.75    0.06
  -6  -3  -4    0.85    0.07
  -6   4  -4    0.57    0.06
  -6   4  -4    0.48    0.06
  -6  -4   4    0.64    0.07
   6   4   4    0.53    0.06
  -6   4   4    0.55    0.06
  -6   4   4    0.48    0.04
  -6  -4  -4    0.42    0.05
   6   5   4    0.88    0.08
  -6   5  -4    0.82    0.08
  -6   6  -4    8.08    0.27
   6   6   4    7.71    0.27
  -6   6   4    7.52    0.26
   6   7   4   22.61    0.64
  -6   7  -4   22.57    0.63
  -6   7   4   21.53    0.63
   6   8   4    0.06    0.04
  -6   8  -4    0.09    0.05
  -6   8   4    0.10    0.05
   6   8  -4    0.03    0.03
   6   9   4   13.39    0.36
  -6   9   4   12.87    0.37
   7   0   4   17.95    0.52
  -7   0  -4   17.41    0.46
  -7   0  -4   17.09    0.49
  -7   0   4   18.06    0.50
  -7   0   4   17.70    0.49
  -7  -1   4    0.85    0.07
  -7   1  -4    0.85    0.06
  -7   1  -4    0.87    0.06
  -7   1  -4    0.98    0.07
  -7   1  -4    0.81    0.05
  -7  -1   4    0.86    0.06
   7   1   4    0.85    0.07
   7   1  -4    0.93    0.06
  -7   1   4    0.87    0.05
  -7  -1  -4    0.86    0.06
  -7   1   4    0.93    0.07
  -7  -1  -4    0.88    0.06
   7  -1   4    0.84    0.07
  -7  -2   4    4.04    0.15
  -7   2  -4    3.90    0.15
  -7   2  -4    4.05    0.14
  -7  -2   4    4.24    0.16
   7   2   4    3.97    0.16
   7  -2   4    3.97    0.15
   7   2  -4    3.86    0.15
  -7   2   4    4.06    0.15
  -7  -2  -4    3.81    0.14
  -7  -2  -4    3.96    0.15
  -7   3  -4    7.99    0.25
   7   3   4    7.60    0.26
  -7   3  -4    7.77    0.24
  -7  -3   4    7.47    0.25
  -7   3   4    7.59    0.25
  -7  -3  -4    7.63    0.24
  -7  -3  -4    7.73    0.25
  -7  -4   4    0.03    0.04
   7   4   4    0.00    0.03
  -7   4  -4   -0.01    0.03
  -7  -4  -4    0.03    0.04
  -7  -4  -4   -0.03    0.04
  -7  -5   4    5.04    0.20
   7   5   4    5.17    0.20
  -7  -5  -4    5.47    0.20
  -7  -5  -4    4.93    0.18
   7   6   4    9.35    0.31
   7   7   4   26.26    0.74
   7   8   4    5.81    0.19
   7   8  -4    5.29    0.18
   8   0   4    0.10    0.04
  -8   0  -4    0.17    0.04
  -8   0  -4    0.07    0.03
  -8   0   4    0.12    0.04
  -8   0  -4    0.08    0.04
  -8   0   4    0.08    0.03
  -8  -1   4   12.42    0.37
  -8   1  -4   12.97    0.41
  -8   1  -4   12.86    0.35
   8   1   4   12.37    0.39
  -8  -1   4   12.46    0.38
  -8   1  -4   12.24    0.35
   8  -1   4   12.78    0.39
  -8   1   4   12.41    0.36
  -8  -1  -4   12.77    0.35
  -8  -1  -4   12.51    0.37
  -8   1   4   12.99    0.38
  -8  -2   4    2.04    0.11
  -8   2  -4    1.95    0.10
  -8  -2   4    1.83    0.10
   8   2   4    1.94    0.11
  -8   2  -4    1.82    0.10
  -8  -2  -4    1.90    0.10
   8   2  -4    2.05    0.10
  -8  -2  -4    1.98    0.10
  -8   2   4    1.77    0.10
  -8  -3   4   13.29    0.40
  -8   3  -4   13.24    0.37
  -8  -3   4   12.83    0.40
  -8  -3  -4   13.91    0.40
  -8  -3  -4   12.55    0.37
  -8   4  -4    2.65    0.12
  -8  -4   4    2.62    0.13
  -8  -4  -4    2.52    0.13
   8   5   4    1.15    0.09
  -8  -5   4    0.90    0.08
  -8  -5  -4    0.99    0.08
   8   6   4    0.34    0.06
  -8  -6   4    0.35    0.05
  -8  -6  -4    0.30    0.05
   8   7   4    4.55    0.17
   8   7  -4    4.18    0.16
   8   8   4    0.78    0.06
   8   8  -4    0.83    0.06
  -9   0   4    0.10    0.04
  -9   0   4    0.05    0.03
  -9   0  -4    0.14    0.04
  -9   0  -4    0.03    0.03
  -9  -1   4    0.27    0.05
  -9  -1   4    0.18    0.04
  -9   1   4    0.22    0.03
  -9  -1  -4    0.30    0.05
  -9  -1  -4    0.23    0.04
  -9   1   4    0.26    0.05
  -9  -2   4    7.90    0.26
  -9  -2  -4    8.16    0.26
  -9  -3   4    7.47    0.25
  -9  -3  -4    7.25    0.24
  -9  -4   4    0.06    0.04
  -9  -4  -4    0.09    0.04
  -9  -5   4    2.62    0.12
   9   5   4    2.76    0.13
  -9  -5  -4    2.72    0.13
  -9  -6   4    3.57    0.15
   9   6   4    3.91    0.16
  -9  -6  -4    3.87    0.15
   9   7   4    1.96    0.09
   9   7  -4    1.76    0.09
 -10   0   4   19.36    0.52
 -10   0  -4   18.37    0.52
 -10  -1   4    0.53    0.05
 -10  -1  -4    0.51    0.05
 -10  -2   4    2.10    0.10
 -10  -2  -4    2.09    0.10
 -10  -3   4    3.13    0.13
 -10  -3  -4    3.07    0.13
 -10  -4   4    0.08    0.03
 -10  -4  -4    0.07    0.03
 -10  -5   4    0.04    0.03
  10   5  -4    0.02    0.03
 -10  -5  -4    0.02    0.03
 -10  -6  -4    0.37    0.04
 -11  -1   4    0.08    0.02
 -11  -2   4    0.20    0.03
 -11  -2  -4    0.30    0.04
 -11  -3   4    0.58    0.05
 -11  -3  -4    0.49    0.05
 -11  -4   4    2.42    0.10
 -11  -4  -4    2.42    0.10
   0   1  -5   -0.01    0.01
   0   1  -5   -0.01    0.01
   0   1   5   -0.01    0.02
   0   1   5   -0.03    0.02
   0   1   5    0.00    0.01
   0   2  -5  411.48   13.73
   0   2   5  396.68   13.74
   0   2   5  410.14   10.85
   0   2  -5  402.27    9.76
   0   3  -5   -0.07    0.02
   0   3   5   -0.06    0.02
   0   3  -5   -0.09    0.01
   0   4  -5    0.80    0.05
   0   4  -5    0.77    0.05
   0   5  -5    0.02    0.02
   0   5   5    0.00    0.02
   0   6   5    6.05    0.19
   0   6   5    6.24    0.21
   0   6  -5    5.97    0.20
   0   6  -5    6.57    0.21
   0   6   5    6.34    0.22
   0   7   5   -0.01    0.03
   0   7   5    0.06    0.04
   0   7  -5    0.01    0.03
   0   7  -5    0.01    0.04
   0   8  -5   28.95    0.88
   0   8   5   29.37    0.82
   0   8   5   30.15    0.89
   0   8  -5   29.03    0.81
   0   9  -5    0.01    0.04
   0   9   5   -0.02    0.05
   0  10  -5    4.11    0.16
   0  10   5    4.46    0.16
  -1   0  -5   -0.06    0.02
  -1   0   5   -0.08    0.02
   1   1   5   19.87    0.54
  -1   1  -5   19.51    0.48
  -1  -1   5   19.20    0.52
  -1   1   5   19.95    0.52
   1   2   5  173.50    5.93
  -1   2  -5  180.81    4.22
   1   2   5  171.93    4.69
  -1   2  -5  175.21    5.07
  -1   2   5  171.90    4.52
   1   3   5   22.96    0.65
  -1   3  -5   24.52    0.69
  -1   3  -5   23.78    0.59
   1   3   5   23.27    0.82
   1   3  -5   23.81    0.70
  -1   4  -5   13.33    0.39
   1   4   5   13.11    0.46
  -1   4  -5   12.49    0.39
   1   4   5   12.89    0.40
   1   4  -5   13.14    0.40
   1   4  -5   13.71    0.45
  -1   4   5   12.48    0.40
   1   5   5    3.59    0.13
  -1   5  -5    3.11    0.12
   1   5   5    3.18    0.13
  -1   5  -5    3.41    0.12
   1   5  -5    3.31    0.13
   1   6   5   14.66    0.45
  -1   6  -5   14.39    0.41
  -1   6  -5   13.71    0.44
   1   6   5   13.66    0.40
  -1   6  -5   14.78    0.44
   1   6   5   14.67    0.42
   1   6  -5   14.36    0.45
  -1   6   5   14.43    0.42
   1   6  -5   13.34    0.40
  -1   6   5   14.73    0.44
   1   7   5    6.46    0.22
   1   7   5    5.73    0.20
  -1   7  -5    6.26    0.22
  -1   7  -5    6.52    0.21
   1   7   5    6.10    0.23
  -1   7   5    6.48    0.22
  -1   7   5    6.25    0.22
   1   7  -5    6.35    0.22
   1   7  -5    6.06    0.21
  -1   8  -5    1.60    0.07
  -1   8  -5    1.56    0.11
   1   8   5    1.34    0.11
  -1   8   5    1.72    0.12
   1   8  -5    1.56    0.10
   1   8  -5    1.41    0.09
  -1   8   5    1.42    0.08
  -1   9  -5    9.45    0.30
   1   9   5    9.69    0.30
   1   9  -5    8.66    0.28
  -1   9   5    9.08    0.30
   1  10   5   14.70    0.42
  -1  10  -5   14.38    0.42
  -1  10   5   14.55    0.42
  -2   0  -5    0.01    0.02
   2   0   5    0.05    0.02
  -2   0   5    0.01    0.02
   2   1   5    2.24    0.08
  -2   1  -5    2.13    0.08
  -2   1  -5    2.23    0.07
  -2   1   5    2.06    0.08
   2   2   5    3.76    0.12
  -2   2  -5    3.72    0.12
  -2   2   5    3.47    0.12
  -2   3  -5    2.77    0.09
   2   3   5    2.81    0.10
   2   3   5    2.53    0.10
  -2   3   5    2.56    0.09
  -2   3   5    2.76    0.10
   2   4   5    7.19    0.22
  -2   4  -5    7.66    0.22
   2   4   5    7.67    0.28
  -2   4  -5    7.34    0.21
  -2   4   5    7.05    0.23
   2   4  -5    7.50    0.25
  -2   5  -5    9.88    0.30
   2   5   5   10.14    0.36
  -2   5  -5    9.98    0.30
  -2   5   5    8.99    0.30
   2   5  -5   10.11    0.32
   2   5  -5    9.50    0.35
   2   6   5    0.92    0.05
   2   6   5    0.91    0.07
  -2   6  -5    0.91    0.08
  -2   6  -5    0.91    0.05
  -2   6  -5    0.94    0.05
  -2   6   5    0.95    0.06
  -2   6   5    0.97    0.08
   2   7   5    0.44    0.06
  -2   7  -5    0.46    0.06
   2   7   5    0.35    0.05
  -2   7   5    0.38    0.06
  -2   7   5    0.41    0.04
   2   8   5    8.76    0.29
   2   8   5    8.47    0.26
  -2   8  -5    8.78    0.29
  -2   8   5    8.72    0.28
  -2   8   5    8.70    0.29
   2   9   5    4.65    0.19
  -2   9  -5    4.87    0.19
  -2   9   5    4.77    0.19
   2  10   5   19.39    0.53
  -2  10  -5   19.16    0.53
  -2  10   5   18.86    0.53
  -3   0   5   -0.04    0.02
   3   0   5   -0.01    0.02
   3   0  -5    0.01    0.02
  -3   0  -5    0.02    0.02
  -3   0  -5   -0.01    0.02
   3  -1  -5   86.88    2.41
  -3   1  -5   92.21    2.18
   3   1   5   91.83    2.43
  -3   1  -5   79.63    2.62
  -3   1   5   91.98    2.34
  -3   1   5   88.93    2.17
   3   1  -5   94.83    2.42
   3  -1   5   94.48    2.43
  -3   2  -5   25.77    0.62
  -3   2  -5   26.32    0.73
   3   2   5   25.88    0.69
  -3   2  -5   22.71    0.65
  -3   2   5   25.85    0.67
  -3   2   5   23.03    0.73
  -3   3  -5    1.83    0.08
   3   3   5    2.06    0.08
  -3   3   5    1.77    0.07
  -3   3   5    1.87    0.08
   3   4   5   15.05    0.42
  -3   4  -5   15.07    0.39
   3   4   5   14.18    0.54
   3   4   5   15.02    0.45
  -3   4   5   14.89    0.41
  -3   4   5   13.82    0.44
   3   4  -5   14.57    0.45
   3   5   5    3.37    0.15
  -3   5  -5    3.30    0.13
   3   5   5    3.36    0.13
  -3   5   5    3.23    0.13
  -3   5   5    3.20    0.12
   3   6   5    0.26    0.04
  -3   6  -5    0.33    0.05
   3   6   5    0.26    0.04
  -3   6   5    0.26    0.05
   3   6  -5    0.25    0.03
   3   6  -5    0.23    0.03
  -3   6   5    0.24    0.03
   3   7   5   15.00    0.44
  -3   7  -5   15.02    0.44
   3   7   5   14.58    0.44
  -3   7   5   15.18    0.45
  -3   7   5   14.87    0.44
  -3   7   5   14.28    0.45
   3   8   5    6.52    0.23
   3   8   5    6.63    0.22
  -3   8  -5    7.34    0.24
   3   8  -5    6.54    0.21
  -3   8   5    6.86    0.24
  -3   9  -5    0.26    0.06
   3   9   5    0.13    0.05
  -3   9   5    0.21    0.06
  -3  10  -5    0.07    0.04
   3  10   5    0.11    0.04
  -3  10   5    0.09    0.04
   4   0  -5   -0.02    0.02
  -4   0  -5    0.03    0.02
  -4   0  -5   -0.02    0.02
   4   0   5    0.00    0.02
  -4   0   5   -0.03    0.02
   4  -1  -5   15.03    0.43
  -4   1  -5   16.00    0.47
   4   1   5   15.44    0.44
  -4   1  -5   15.80    0.40
  -4   1   5   15.93    0.43
   4  -1   5   15.57    0.44
   4   1  -5   15.74    0.44
  -4   1   5   14.50    0.38
   4   2   5    0.01    0.03
  -4   2  -5    0.01    0.02
  -4   2  -5   -0.01    0.02
  -4   2  -5    0.01    0.02
   4  -2   5    0.22    0.04
  -4   2   5    0.02    0.03
  -4   2   5    0.00    0.02
  -4   3  -5   18.16    0.53
  -4   3  -5   17.95    0.46
   4   3   5   18.53    0.51
  -4   3   5   17.98    0.49
  -4   3   5   16.98    0.54
   4  -3   5   18.09    0.51
  -4   4  -5    0.87    0.06
   4   4   5    0.96    0.07
  -4   4   5    0.90    0.05
  -4   4   5    0.91    0.06
   4   5   5    1.66    0.09
  -4   5  -5    1.52    0.10
   4   5  -5    1.72    0.07
  -4   5   5    1.60    0.10
  -4   5   5    1.70    0.07
   4   6   5    2.85    0.14
   4   6   5    2.97    0.13
  -4   6  -5    3.09    0.14
  -4   6   5    2.93    0.10
   4   6  -5    2.77    0.14
  -4   6   5    3.07    0.14
   4   7   5    0.50    0.07
  -4   7  -5    0.44    0.07
   4   7   5    0.52    0.06
  -4   7   5    0.40    0.06
   4   8   5    6.79    0.23
  -4   8  -5    6.83    0.24
   4   8   5    6.66    0.23
   4   8  -5    6.67    0.22
  -4   8   5    6.59    0.24
  -4   9  -5    2.95    0.13
   4   9   5    2.53    0.12
  -4   9   5    2.58    0.13
  -4  10  -5    0.17    0.05
  -5   0  -5    0.05    0.03
   5   0  -5    0.01    0.02
  -5   0   5    0.13    0.03
   5   0   5    0.03    0.02
  -5   0  -5   -0.01    0.02
  -5   1  -5    0.74    0.05
  -5  -1   5    0.70    0.06
  -5   1  -5    0.76    0.05
   5   1   5    0.72    0.06
  -5  -1  -5    0.75    0.06
  -5   1   5    0.81    0.06
   5   1  -5    0.69    0.05
   5  -1   5    0.71    0.06
   5   2   5    0.07    0.03
  -5   2  -5    0.10    0.02
  -5   2  -5    0.00    0.02
   5  -2   5    0.03    0.03
   5   2  -5    0.07    0.03
  -5   2   5    0.02    0.03
  -5   3  -5    0.02    0.02
  -5   3  -5    0.03    0.03
   5   3   5    0.04    0.03
   5  -3   5    0.02    0.03
  -5   3   5    0.04    0.03
  -5   4  -5    4.84    0.17
  -5   4  -5    4.88    0.16
   5   4   5    5.16    0.18
  -5   4   5    4.65    0.16
  -5   4   5    4.85    0.17
  -5  -4  -5    4.77    0.18
   5  -4   5    4.63    0.17
   5   5   5    1.42    0.09
  -5   5  -5    1.36    0.10
  -5   5   5    1.18    0.06
  -5   5   5    1.24    0.09
   5   5  -5    1.23    0.07
   5   6   5    7.53    0.26
  -5   6  -5    7.36    0.25
   5   6  -5    7.38    0.31
  -5   6   5    7.37    0.25
   5   7   5    0.12    0.04
  -5   7  -5    0.19    0.06
   5   7   5    0.26    0.06
  -5   7   5    0.18    0.06
  -5   8  -5    1.29    0.11
   5   8   5    1.41    0.09
  -5   8   5    1.30    0.10
   5   8  -5    1.38    0.08
  -5   9  -5    7.16    0.23
   5   9   5    7.09    0.21
  -5   9   5    6.81    0.23
  -6   0  -5    0.05    0.03
  -6   0  -5    0.00    0.02
   6   0   5    0.01    0.03
   6   0  -5   -0.01    0.02
  -6   0   5    0.00    0.03
  -6   1  -5    0.44    0.04
  -6  -1   5    0.40    0.05
  -6   1  -5    0.50    0.05
  -6   1  -5    0.49    0.05
   6   1   5    0.38    0.05
   6  -1   5    0.48    0.05
  -6  -1  -5    0.43    0.05
   6   1  -5    0.50    0.05
  -6   1   5    0.35    0.05
  -6   2  -5    0.23    0.04
  -6   2  -5    0.15    0.03
  -6  -2   5    0.19    0.04
   6   2   5    0.13    0.04
  -6  -2  -5    0.06    0.03
   6  -2   5    0.10    0.03
  -6  -2  -5    0.16    0.03
   6   2  -5    0.19    0.04
  -6   2   5    0.14    0.04
  -6   3  -5    3.99    0.14
   6   3   5    4.03    0.15
  -6  -3   5    4.00    0.15
  -6   3  -5    4.05    0.14
   6  -3   5    3.89    0.15
  -6   3   5    3.86    0.15
  -6  -3  -5    3.88    0.15
  -6   4  -5    2.05    0.10
   6   4   5    1.94    0.10
  -6   4  -5    1.87    0.11
  -6  -4   5    2.00    0.11
  -6  -4  -5    2.14    0.11
  -6   4   5    2.01    0.10
  -6   5  -5    6.06    0.22
   6   5   5    5.87    0.22
   6   5   5    5.73    0.22
  -6  -5  -5    6.35    0.22
  -6   5   5    5.71    0.19
  -6   6  -5   16.88    0.49
   6   6   5   17.65    0.51
  -6   6   5   16.10    0.49
  -6   7  -5   10.04    0.31
   6   7   5    9.06    0.31
  -6   7   5    9.24    0.30
  -6   8  -5    0.81    0.08
   6   8   5    0.59    0.06
   6   8  -5    0.74    0.06
  -6   8   5    0.64    0.07
   6   9   5   12.29    0.34
  -7   0  -5    0.01    0.02
  -7   0   5   -0.04    0.03
   7   0   5   -0.01    0.03
  -7   0   5    0.00    0.02
  -7   0  -5    0.01    0.03
  -7   1  -5    1.40    0.07
   7   1   5    1.45    0.09
  -7  -1   5    1.47    0.09
  -7  -1   5    1.47    0.08
  -7   1  -5    1.52    0.08
  -7   1  -5    1.51    0.08
  -7   1  -5    1.48    0.08
   7  -1   5    1.49    0.09
  -7  -1  -5    1.50    0.08
  -7   1   5    1.53    0.09
  -7   1   5    1.48    0.07
   7   1  -5    1.45    0.08
  -7  -1  -5    1.42    0.08
  -7   2  -5    0.59    0.06
  -7   2  -5    0.62    0.05
  -7  -2   5    0.49    0.05
   7   2   5    0.59    0.06
  -7  -2   5    0.52    0.06
  -7  -2  -5    0.66    0.06
  -7  -2  -5    0.60    0.06
   7  -2   5    0.67    0.06
  -7   2   5    0.56    0.06
   7   2  -5    0.67    0.06
  -7   2   5    0.59    0.04
   7   3   5    1.84    0.10
  -7  -3   5    2.00    0.11
  -7  -3   5    1.91    0.11
  -7   3  -5    2.22    0.09
  -7   3  -5    2.14    0.10
  -7   3   5    2.05    0.11
  -7  -3  -5    1.94    0.10
  -7  -3  -5    1.93    0.10
  -7   4  -5    6.99    0.22
  -7  -4   5    6.96    0.24
   7   4   5    6.92    0.25
  -7  -4  -5    6.85    0.24
  -7  -4  -5    7.26    0.23
  -7  -5   5    0.56    0.07
   7   5   5    0.59    0.08
  -7  -5  -5    0.45    0.06
  -7  -5  -5    0.62    0.07
   7   6   5    3.06    0.15
   7   7   5    7.33    0.25
   7   8   5    2.45    0.11
   7   8  -5    2.42    0.10
  -8   0  -5   -0.01    0.02
  -8   0   5    0.01    0.03
  -8   0  -5    0.01    0.03
   8   0   5    0.01    0.03
  -8   0   5   -0.02    0.02
  -8   0  -5    0.03    0.03
  -8   1  -5    0.02    0.03
  -8   1  -5    0.04    0.03
  -8  -1   5    0.05    0.04
   8   1   5    0.02    0.04
  -8   1  -5    0.09    0.02
  -8  -1   5    0.01    0.03
  -8  -1  -5    0.01    0.03
   8  -1   5    0.09    0.04
  -8  -1  -5    0.06    0.03
  -8   1   5    0.03    0.02
  -8   1   5    0.07    0.04
   8   2   5    1.05    0.08
  -8  -2   5    1.14    0.09
  -8   2  -5    1.12    0.07
  -8   2  -5    1.04    0.08
  -8  -2   5    1.04    0.08
  -8   2   5    0.98    0.08
  -8  -2  -5    1.12    0.08
  -8  -2  -5    1.17    0.08
  -8  -3   5   16.09    0.47
  -8   3  -5   15.63    0.43
  -8  -3   5   15.12    0.46
  -8  -3  -5   16.49    0.46
  -8   3   5   15.45    0.46
  -8  -3  -5   15.34    0.43
  -8   4  -5    1.41    0.09
  -8  -4   5    1.42    0.10
  -8  -4  -5    1.70    0.10
  -8  -4  -5    1.46    0.09
  -8  -5   5    7.17    0.25
   8   5   5    7.84    0.27
  -8  -5  -5    7.19    0.25
   8   6   5   24.49    0.70
  -8  -6   5   24.99    0.70
  -8  -6  -5   24.87    0.70
   8   7   5    1.85    0.10
   8   7  -5    1.63    0.09
   8   8   5    2.10    0.09
   8   8  -5    2.19    0.09
  -9   0  -5    0.04    0.04
  -9   0   5    0.00    0.02
  -9   0  -5    0.01    0.03
  -9   0   5   -0.02    0.04
  -9  -1   5    0.71    0.06
  -9  -1   5    0.53    0.06
  -9   1  -5    0.58    0.06
  -9   1   5    0.57    0.04
  -9  -1  -5    0.71    0.06
  -9  -1  -5    0.50    0.06
  -9   1   5    0.59    0.07
  -9   2  -5    0.61    0.07
  -9  -2   5    0.48    0.06
  -9  -2  -5    0.61    0.06
  -9  -3   5   10.93    0.35
  -9  -3  -5   11.39    0.34
  -9  -4   5   20.57    0.59
  -9  -4  -5   20.61    0.59
   9   5   5    4.76    0.19
  -9  -5   5    4.73    0.18
  -9  -5  -5    4.37    0.17
  -9  -6   5    1.59    0.09
   9   6   5    1.55    0.10
  -9  -6  -5    1.54    0.09
   9   7   5    0.12    0.03
   9   7  -5   -0.02    0.03
 -10   0   5    0.00    0.02
 -10  -1   5    1.78    0.09
 -10  -1  -5    1.70    0.09
 -10  -2   5    0.47    0.05
 -10  -2  -5    0.51    0.05
 -10  -3   5    0.68    0.06
 -10  -3  -5    0.82    0.07
 -10  -4   5    0.35    0.05
 -10  -4  -5    0.29    0.04
 -10  -5   5    8.59    0.26
 -10  -5  -5    8.54    0.27
 -11  -1   5    1.65    0.07
 -11  -2   5    0.00    0.02
 -11  -2  -5    0.00    0.02
 -11  -3   5    2.17    0.09
 -11  -3  -5    2.19    0.09
 -11  -4   5    0.62    0.05
 -11  -4  -5    0.62    0.05
   0   0   6    3.64    0.11
   0   1  -6   -0.22    0.01
   0   1   6   -0.22    0.02
   0   1   6   -0.20    0.02
   0   1   6   -0.17    0.01
   0   1  -6   -0.21    0.01
   0   2  -6  138.43    3.45
   0   2   6  148.06    4.87
   0   2  -6  141.89    4.16
   0   2   6  137.83    3.85
   0   2  -6  151.35    4.88
   0   3  -6   -0.02    0.01
   0   3  -6   -0.01    0.02
   0   3   6   -0.01    0.02
   0   4  -6    0.09    0.02
   0   5  -6    0.01    0.02
   0   5   6    0.01    0.02
   0   6   6   34.46    1.03
   0   6   6   33.97    0.91
   0   6  -6   35.24    1.02
   0   6   6   34.78    0.92
   0   6  -6   32.74    0.92
   0   7   6    0.01    0.04
   0   7  -6    0.01    0.03
   0   7   6    0.00    0.03
   0   7  -6   -0.02    0.04
   0   8   6    9.44    0.32
   0   8  -6    9.44    0.31
   0   8  -6    9.55    0.30
   0   8   6    9.58    0.31
   0   9  -6    0.01    0.05
   0   9   6    0.01    0.05
   0  10   6    0.18    0.05
  -1   0   6   48.64    1.26
  -1   0  -6   48.07    1.17
   1   1   6   13.89    0.39
  -1   1  -6   14.14    0.35
  -1  -1   6   13.74    0.38
  -1   1   6   14.46    0.38
   1   2   6   41.87    1.43
  -1   2  -6   42.74    1.22
   1   2   6   41.51    1.13
  -1   2  -6   41.18    1.02
  -1   2   6   42.49    1.10
  -1   3  -6    3.13    0.10
   1   3   6    3.23    0.13
   1   3   6    3.14    0.10
  -1   3  -6    3.48    0.11
   1   3  -6    3.25    0.13
   1   3  -6    3.27    0.12
  -1   4  -6   83.89    2.42
  -1   4  -6   78.27    2.42
   1   4   6   81.38    2.43
   1   4   6   85.58    2.83
   1   4  -6   84.13    2.43
   1   4  -6   85.89    2.82
  -1   5  -6   33.45    1.04
   1   5   6   37.33    1.21
   1   5   6   35.31    1.05
  -1   5  -6   36.07    1.03
   1   5  -6   33.38    1.04
  -1   6  -6    9.65    0.29
   1   6   6    9.60    0.32
  -1   6  -6    9.85    0.30
   1   6   6    9.31    0.29
   1   6   6    8.92    0.28
   1   6  -6    9.75    0.31
  -1   6   6    9.54    0.30
   1   6  -6    9.10    0.28
  -1   6   6    9.63    0.31
   1   7   6   21.57    0.61
  -1   7  -6   21.61    0.60
   1   7   6   21.73    0.59
  -1   7  -6   22.33    0.65
  -1   7   6   21.39    0.66
  -1   7   6   21.28    0.61
   1   7  -6   21.43    0.66
   1   7  -6   20.28    0.60
  -1   8  -6    0.23    0.06
   1   8   6    0.17    0.06
  -1   8  -6    0.15    0.03
  -1   8   6    0.18    0.04
   1   8  -6    0.12    0.04
  -1   8   6    0.16    0.05
   1   8  -6    0.14    0.05
  -1   9  -6   15.01    0.44
   1   9   6   15.53    0.45
  -1   9   6   15.05    0.45
  -1  10  -6    0.12    0.05
   1  10   6    0.17    0.05
  -1  10   6    0.14    0.05
  -2   0  -6  128.02    3.11
   2   0   6  127.84    3.47
  -2   0   6  131.06    3.35
  -2   1  -6    3.23    0.11
  -2   1  -6    3.26    0.10
   2   1   6    3.26    0.11
  -2  -1   6    3.39    0.10
  -2   1   6    3.32    0.11
  -2   2  -6   46.03    1.34
   2   2   6   46.51    1.25
  -2   2  -6   46.01    1.12
  -2   2   6   45.70    1.21
   2   3   6   34.60    1.22
  -2   3  -6   37.10    0.88
   2   3   6   34.38    1.06
  -2   3  -6   37.23    1.04
   2   3   6   36.18    0.97
  -2   3   6   36.74    0.94
  -2   3   6   31.99    1.04
   2   3  -6   35.75    1.05
  -2   4  -6    2.47    0.08
   2   4   6    2.60    0.12
  -2   4  -6    2.34    0.09
   2   4   6    2.34    0.09
   2   4  -6    2.23    0.10
  -2   4   6    2.31    0.09
   2   5   6    0.15    0.03
  -2   5  -6    0.15    0.02
  -2   5  -6    0.15    0.02
  -2   5  -6    0.19    0.05
   2   5  -6    0.20    0.03
   2   6   6   24.45    0.84
  -2   6  -6   24.27    0.72
  -2   6  -6   23.74    0.67
   2   6   6   24.47    0.67
  -2   6  -6   24.19    0.72
  -2   6   6   24.19    0.67
   2   7   6   -0.08    0.04
  -2   7  -6    0.03    0.04
   2   7   6    0.02    0.03
  -2   7   6    0.03    0.03
  -2   7   6    0.01    0.05
   2   8   6    1.11    0.09
  -2   8  -6    1.07    0.09
   2   8   6    1.09    0.07
  -2   8   6    1.14    0.07
  -2   8   6    1.11    0.10
   2   9   6    6.27    0.22
  -2   9  -6    5.84    0.21
  -2   9   6    5.69    0.21
   2  10   6    2.41    0.11
  -2  10  -6    2.75    0.12
  -2  10   6    2.61    0.12
  -3   0   6    4.98    0.15
   3   0  -6    5.02    0.15
  -3   0  -6    4.77    0.16
  -3   0  -6    4.99    0.14
   3   0   6    5.07    0.16
   3  -1  -6   52.31    1.48
  -3  -1   6   56.03    1.44
  -3   1  -6   56.22    1.61
   3   1   6   55.84    1.49
  -3   1  -6   55.45    1.34
   3  -1   6   54.65    1.49
  -3   1   6   55.03    1.44
   3   2   6    0.87    0.06
  -3   2  -6    0.75    0.05
  -3   2  -6    0.92    0.04
  -3   2   6    1.09    0.06
  -3   3  -6   20.09    0.58
   3   3   6   20.79    0.55
  -3   3  -6   20.12    0.50
  -3   3   6   19.56    0.53
  -3   3   6   17.46    0.58
  -3   4  -6   50.57    1.21
   3   4   6   50.70    1.46
   3   4   6   49.80    1.34
   3   4  -6   48.67    1.45
  -3   4   6   49.35    1.30
  -3   4   6   45.27    1.44
   3   5   6    0.03    0.03
   3   5   6    0.07    0.03
  -3   5  -6    0.00    0.04
   3   5   6    0.08    0.03
  -3   5   6    0.05    0.03
  -3   5   6    0.05    0.02
   3   6   6    8.30    0.31
  -3   6  -6    8.28    0.26
   3   6   6    8.25    0.26
  -3   6   6    8.34    0.27
   3   6  -6    7.79    0.29
   3   6  -6    8.09    0.30
   3   7   6   15.36    0.46
  -3   7  -6   15.42    0.46
   3   7   6   16.29    0.46
  -3   7   6   13.73    0.48
  -3   7   6   16.19    0.47
  -3   7   6   15.76    0.46
   3   8   6    8.22    0.28
   3   8   6    7.85    0.26
  -3   8  -6    8.74    0.28
   3   8  -6    7.85    0.24
  -3   8   6    8.61    0.28
   3   9   6    4.61    0.18
  -3   9  -6    4.79    0.18
  -3   9   6    4.44    0.18
  -3  10  -6    0.27    0.05
   3  10   6    0.21    0.05
  -3  10   6    0.30    0.05
  -4   0  -6   31.24    0.76
   4   0   6   31.14    0.85
  -4   0   6   30.65    0.82
   4   0  -6   29.78    0.83
  -4   0  -6   30.29    0.91
   4  -1  -6   38.72    1.09
  -4   1  -6   41.44    0.99
  -4   1  -6   39.99    1.19
   4   1   6   40.32    1.11
  -4  -1   6   40.49    1.07
  -4   1   6   40.34    1.07
  -4  -1  -6   40.19    0.99
   4  -1   6   40.82    1.11
   4   1  -6   40.87    1.10
  -4   2  -6  160.63    3.89
   4   2   6  160.77    4.33
  -4   2  -6  161.37    4.68
   4  -2   6  162.66    4.33
  -4   2   6  159.33    4.18
  -4   3  -6    0.25    0.02
  -4   3  -6    0.19    0.03
   4   3   6    0.23    0.04
  -4   3   6    0.27    0.04
   4  -3   6    0.21    0.04
  -4   4  -6    0.99    0.07
  -4   4  -6    1.06    0.07
   4   4   6    0.85    0.07
  -4   4   6    0.83    0.06
  -4   4   6    0.87    0.05
   4   5   6    7.12    0.23
   4   5   6    7.18    0.24
  -4   5  -6    7.00    0.23
   4   5  -6    7.25    0.22
  -4   5   6    6.68    0.23
  -4   5   6    6.89    0.23
   4   6   6    0.55    0.06
  -4   6  -6    0.62    0.07
   4   6   6    0.68    0.07
  -4   6   6    0.70    0.08
  -4   6   6    0.64    0.04
   4   6  -6    0.65    0.06
   4   7   6    2.51    0.13
  -4   7  -6    2.68    0.14
   4   7   6    2.74    0.13
  -4   7   6    2.59    0.13
   4   8   6    2.33    0.12
  -4   8  -6    2.31    0.13
   4   8   6    2.11    0.11
   4   8  -6    2.03    0.10
  -4   8   6    2.37    0.13
   4   9   6    0.91    0.08
  -4   9  -6    0.85    0.08
  -4   9   6    0.80    0.08
  -5   0  -6  166.19    4.90
  -5   0  -6  171.97    4.07
   5   0   6  168.88    4.53
   5   0  -6  165.18    4.52
  -5   0   6  169.74    4.37
  -5   1  -6    4.79    0.17
   5   1   6    4.90    0.17
  -5   1  -6    4.84    0.15
  -5  -1  -6    4.76    0.15
  -5   1   6    4.92    0.16
   5   1  -6    4.54    0.16
   5  -1   6    5.01    0.17
   5   2   6   15.56    0.47
  -5   2  -6   16.50    0.49
  -5   2  -6   16.34    0.42
  -5   2   6   16.34    0.45
   5   2  -6   15.91    0.46
   5  -2   6   16.14    0.47
  -5   3  -6    0.11    0.03
   5   3   6    0.08    0.03
  -5   3  -6    0.15    0.02
  -5   3  -6    0.16    0.05
  -5   3   6    0.19    0.04
   5  -3   6    0.13    0.03
  -5   4  -6   32.35    0.88
   5   4   6   32.74    0.92
  -5   4  -6   34.17    0.83
  -5  -4  -6   32.61    0.89
  -5   4   6   31.96    0.89
   5  -4   6   32.51    0.92
  -5   5  -6    0.68    0.06
  -5   5  -6    0.57    0.07
   5   5   6    0.57    0.07
   5   5   6    0.67    0.07
  -5   5   6    0.58    0.07
   5   5  -6    0.61    0.05
  -5   5   6    0.66    0.06
  -5   5   6    0.62    0.05
   5   6   6   10.09    0.32
  -5   6  -6   10.21    0.32
  -5   6   6    9.83    0.31
   5   6  -6    9.37    0.38
   5   7   6    3.91    0.16
  -5   7  -6    4.11    0.17
   5   7   6    3.85    0.16
  -5   7   6    3.43    0.16
   5   8   6    0.41    0.06
  -5   8  -6    0.57    0.08
   5   8   6    0.44    0.06
  -5   8   6    0.47    0.07
   5   8  -6    0.50    0.05
   5   9   6    0.38    0.04
  -5   9  -6    0.44    0.06
  -5   9   6    0.39    0.06
   6   0   6    0.30    0.04
  -6   0   6    0.30    0.04
  -6   0  -6    0.28    0.04
  -6   0  -6    0.26    0.04
   6   0  -6    0.34    0.04
  -6   1  -6   10.07    0.32
  -6   1  -6   10.12    0.28
  -6   1  -6    9.36    0.29
  -6  -1   6    9.90    0.30
   6   1   6   10.08    0.31
   6  -1   6    9.85    0.31
   6   1  -6    9.77    0.30
  -6   1   6    9.84    0.30
  -6  -1  -6    9.58    0.27
  -6  -1  -6    9.80    0.30
  -6   2  -6    0.10    0.03
  -6  -2   6    0.08    0.04
  -6   2  -6    0.14    0.03
   6   2   6    0.11    0.04
  -6  -2   6    0.08    0.03
  -6  -2  -6    0.16    0.04
  -6  -2  -6    0.13    0.03
   6   2  -6    0.14    0.03
  -6   2   6    0.08    0.03
   6  -2   6    0.16    0.04
   6   3   6   31.51    0.90
  -6   3  -6   32.50    0.81
  -6   3  -6   33.03    0.94
  -6  -3   6   31.16    0.87
  -6  -3  -6   30.66    0.86
  -6   3   6   31.85    0.87
   6  -3   6   31.75    0.90
   6   4   6   18.42    0.54
  -6   4  -6   17.82    0.52
  -6  -4   6   18.86    0.53
  -6   4  -6   18.83    0.49
  -6   4   6   17.68    0.52
  -6  -4  -6   18.21    0.53
  -6   5  -6   11.28    0.35
   6   5   6   11.80    0.36
  -6   5  -6   11.21    0.33
   6   5   6   11.23    0.36
  -6  -5  -6   11.55    0.35
  -6   5   6   10.54    0.35
   6   6   6    5.97    0.23
  -6   6  -6    6.11    0.22
   6   7   6    2.90    0.14
  -6   7  -6    3.27    0.15
  -6   7   6    2.81    0.13
   6   8   6    5.46    0.19
   6   8  -6    5.14    0.18
  -6   8   6    5.29    0.19
   6   9   6    0.85    0.05
  -7   0  -6    8.27    0.24
  -7   0   6    8.02    0.25
  -7   0  -6    7.83    0.24
   7   0   6    8.06    0.27
  -7   0   6    8.32    0.26
   7   1   6    7.90    0.26
  -7  -1   6    7.79    0.25
  -7   1  -6    7.30    0.23
  -7  -1   6    8.15    0.25
  -7   1  -6    8.03    0.27
  -7   1  -6    7.83    0.23
   7   1  -6    7.98    0.25
  -7  -1  -6    7.98    0.24
  -7   1   6    7.66    0.24
   7  -1   6    7.67    0.26
  -7   1   6    8.03    0.25
  -7  -1  -6    7.40    0.24
  -7   2  -6   15.47    0.43
  -7  -2   6   16.16    0.46
  -7   2  -6   15.31    0.49
  -7  -2   6   16.32    0.46
   7   2   6   16.05    0.48
  -7  -2  -6   15.56    0.43
  -7  -2  -6   15.81    0.45
  -7   2   6   14.87    0.43
  -7   2   6   16.14    0.46
   7  -2   6   16.23    0.47
  -7  -3   6   26.81    0.74
  -7   3  -6   26.99    0.79
  -7   3  -6   26.85    0.68
  -7  -3   6   25.52    0.73
   7   3   6   25.96    0.76
  -7  -3  -6   26.52    0.73
  -7   3   6   26.14    0.73
  -7  -3  -6   25.52    0.68
  -7   4  -6    3.85    0.15
  -7  -4   6    4.29    0.17
   7   4   6    4.19    0.18
  -7  -4   6    4.00    0.16
   7   4   6    4.00    0.17
  -7  -4  -6    4.13    0.16
  -7   4   6    4.02    0.16
  -7  -4  -6    4.07    0.17
   7   5   6   14.37    0.45
  -7  -5   6   14.24    0.43
  -7  -5   6   15.01    0.44
  -7  -5  -6   14.22    0.44
  -7   5   6   14.33    0.44
  -7  -5  -6   14.45    0.41
   7   6   6    0.23    0.06
   7   7   6   -0.02    0.04
   7   8   6    4.46    0.16
   7   8  -6    4.42    0.15
  -8   0  -6   61.47    1.67
  -8   0  -6   63.42    1.65
  -8   0  -6   62.39    1.56
   8   0   6   60.01    1.73
  -8   0   6   66.14    1.68
  -8   0   6   63.38    1.65
  -8   1  -6    1.56    0.09
  -8  -1   6    1.69    0.10
  -8   1  -6    1.55    0.09
   8   1   6    1.69    0.10
  -8   1  -6    1.48    0.07
  -8  -1   6    1.67    0.09
  -8   1   6    1.57    0.10
  -8   1   6    1.48    0.08
  -8  -1  -6    1.68    0.09
   8  -1   6    1.60    0.10
  -8  -1  -6    1.74    0.09
   8   2   6   31.51    0.93
  -8  -2   6   32.15    0.90
  -8  -2   6   32.84    0.89
  -8   2  -6   31.36    0.83
  -8   2  -6   33.28    0.98
  -8  -2  -6   32.82    0.84
  -8  -2  -6   33.48    0.89
  -8   2   6   33.10    0.90
  -8   3  -6    1.71    0.10
  -8   3  -6    1.76    0.08
  -8  -3   6    1.80    0.11
  -8  -3   6    1.68    0.10
  -8  -3  -6    1.75    0.10
  -8  -3  -6    1.75    0.10
  -8   3   6    1.60    0.10
  -8  -4   6    2.09    0.11
  -8   4  -6    1.88    0.10
  -8  -4  -6    2.27    0.12
  -8  -4  -6    1.95    0.10
   8   5   6   13.00    0.40
  -8  -5   6   12.81    0.39
  -8  -5  -6   12.59    0.39
   8   6   6    2.52    0.13
  -8  -6  -6    2.34    0.12
   8   7   6    0.09    0.04
   8   8   6    1.73    0.08
   8   8  -6    1.72    0.08
  -9   0  -6   37.54    0.97
  -9   0  -6   37.89    1.01
  -9   0   6   39.28    1.02
  -9   0   6   37.45    1.05
  -9   1  -6    0.52    0.06
  -9  -1   6    0.63    0.06
  -9  -1  -6    0.64    0.07
  -9   1   6    0.64    0.05
  -9  -1  -6    0.60    0.06
  -9  -2   6    4.82    0.18
  -9  -2  -6    5.01    0.18
  -9  -3   6    0.32    0.05
  -9  -3  -6    0.42    0.05
  -9  -4   6    4.57    0.18
  -9  -4  -6    4.77    0.18
  -9  -5   6    1.17    0.08
   9   5   6    1.25    0.09
  -9  -5  -6    1.29    0.09
  -9  -6   6    4.95    0.18
   9   6   6    5.15    0.19
  -9  -6  -6    5.05    0.18
   9   7   6    5.69    0.19
   9   7  -6    5.92    0.19
 -10   0   6   22.77    0.62
 -10  -1   6    3.53    0.13
 -10  -1  -6    3.57    0.13
 -10  -2   6    0.55    0.06
 -10  -2  -6    0.58    0.06
 -10  -3   6    2.10    0.10
 -10  -3  -6    2.27    0.11
 -10  -4   6    2.81    0.12
 -10  -4  -6    2.59    0.12
 -10  -5   6    0.02    0.03
 -10  -5  -6    0.01    0.03
 -11  -1   6    0.37    0.04
 -11  -2   6    6.75    0.20
 -11  -2  -6    6.61    0.20
 -11  -3   6    0.28    0.04
 -11  -3  -6    0.31    0.04
 -11  -4   6   -0.03    0.02
 -11  -4  -6    0.00    0.02
   0   0   7   -0.02    0.02
   0   1   7   -0.10    0.02
   0   1  -7   -0.09    0.01
   0   1  -7   -0.09    0.02
   0   1   7   -0.06    0.02
   0   1  -7   -0.09    0.01
   0   1   7   -0.09    0.01
   0   2  -7  117.98    2.85
   0   2   7  115.33    4.01
   0   2  -7  122.77    4.01
   0   2   7  113.75    3.16
   0   2  -7  121.18    3.43
   0   3  -7   -0.11    0.01
   0   3   7   -0.12    0.02
   0   3  -7   -0.10    0.02
   0   4  -7   30.72    0.91
   0   5  -7    0.00    0.02
   0   6   7   31.85    0.87
   0   6  -7   31.73    0.88
   0   6   7   33.28    0.89
   0   6   7   33.35    0.99
   0   6  -7   33.62    0.98
   0   7  -7    0.04    0.03
   0   7  -7   -0.01    0.04
   0   7   7    0.03    0.05
   0   7   7    0.03    0.03
   0   8   7    0.43    0.07
   0   8   7    0.37    0.05
   0   8  -7    0.40    0.05
   0   8  -7    0.37    0.06
   0   9  -7   -0.04    0.04
   0   9   7   -0.02    0.05
   0  10   7    0.15    0.05
  -1   0  -7    0.01    0.02
  -1   0  -7   -0.01    0.02
  -1   0   7    0.04    0.02
  -1   0  -7    0.00    0.02
  -1   1  -7  130.18    4.25
  -1   1  -7  124.64    3.01
   1   1   7  125.56    3.35
  -1  -1   7  122.66    3.23
  -1   1   7  128.19    3.24
   1   1  -7  119.16    4.24
  -1   2  -7   10.14    0.30
   1   2   7   10.07    0.28
  -1  -2   7    9.76    0.27
  -1   2  -7   10.00    0.25
   1   2   7    9.73    0.36
  -1   2   7   10.12    0.28
   1   2  -7    9.59    0.35
  -1   3  -7   72.02    1.77
   1   3   7   72.08    1.96
  -1   3  -7   75.14    2.12
   1   3   7   75.56    2.49
   1   3  -7   73.27    2.13
   1   3  -7   69.87    2.48
   1   4   7   19.19    0.64
  -1   4  -7   18.76    0.55
   1   4   7   16.59    0.51
   1   4  -7   17.77    0.55
   1   4  -7   19.01    0.63
   1   5   7   10.68    0.34
  -1   5  -7   10.46    0.32
   1   5   7   11.27    0.38
  -1   5  -7    9.78    0.33
   1   5  -7   10.33    0.34
  -1   6  -7    0.84    0.07
   1   6   7    0.96    0.07
   1   6   7    0.97    0.08
  -1   6  -7    0.90    0.06
  -1   6   7    0.98    0.07
   1   6  -7    0.95    0.07
  -1   6   7    0.99    0.08
   1   7   7    0.72    0.06
   1   7   7    0.65    0.07
  -1   7  -7    0.78    0.05
  -1   7  -7    0.77    0.08
   1   7  -7    0.64    0.06
  -1   7   7    0.77    0.07
  -1   7   7    0.65    0.08
   1   8   7    0.20    0.06
  -1   8  -7    0.24    0.06
  -1   8  -7    0.21    0.03
   1   8  -7    0.21    0.04
  -1   8   7    0.21    0.06
  -1   8   7    0.16    0.04
  -1   9  -7    1.89    0.11
   1   9   7    1.92    0.12
  -1   9   7    1.83    0.12
  -1  10  -7    0.12    0.04
   1  10   7    0.04    0.04
  -1  10   7    0.09    0.04
  -2   0  -7   -0.07    0.02
  -2   0   7   -0.07    0.02
   2   0   7   -0.06    0.02
   2   1   7    9.48    0.27
  -2  -1   7    9.14    0.26
  -2   1  -7    9.36    0.28
  -2   1  -7    9.23    0.24
  -2   1   7    9.20    0.26
  -2   2  -7    0.58    0.04
   2   2   7    0.59    0.04
   2   2   7    0.49    0.05
  -2   2  -7    0.56    0.04
  -2   2   7    0.44    0.04
   2   3   7    3.23    0.11
  -2   3  -7    3.34    0.11
  -2   3  -7    3.26    0.11
   2   3   7    3.03    0.12
   2   3   7    3.04    0.14
  -2   3   7    3.22    0.11
   2   4   7    0.74    0.06
  -2   4  -7    0.78    0.04
   2   4   7    0.76    0.05
  -2   4  -7    0.76    0.05
   2   4  -7    0.71    0.05
   2   5   7    1.53    0.08
  -2   5  -7    1.65    0.06
  -2   5  -7    1.51    0.07
  -2   5  -7    1.65    0.09
   2   5   7    1.72    0.09
   2   5  -7    1.53    0.08
  -2   5   7    1.53    0.09
  -2   6  -7    0.98    0.08
  -2   6  -7    1.02    0.05
   2   6   7    1.07    0.06
   2   6   7    0.98    0.07
  -2   6  -7    0.96    0.05
  -2   6   7    0.96    0.08
   2   7   7    0.56    0.06
   2   7   7    0.43    0.07
  -2   7  -7    0.53    0.04
  -2   7  -7    0.55    0.04
  -2   7  -7    0.57    0.07
  -2   7   7    0.51    0.07
  -2   7   7    0.60    0.06
   2   8   7    3.46    0.13
  -2   8  -7    3.77    0.16
   2   8   7    3.84    0.16
  -2   8   7    3.41    0.16
  -2   8   7    3.59    0.14
   2   9   7    0.33    0.06
  -2   9  -7    0.37    0.06
  -2   9   7    0.40    0.07
   2  10   7    7.97    0.25
  -2  10  -7    7.57    0.24
  -2  10   7    7.86    0.25
  -3   0   7    0.03    0.03
  -3   0  -7    0.01    0.02
  -3   0  -7   -0.01    0.02
   3   0   7    0.03    0.02
   3   1   7  117.67    3.15
  -3  -1   7  119.78    3.04
  -3   1  -7  117.64    2.83
  -3   1  -7  113.78    3.40
  -3   1   7  116.20    3.04
   3  -1   7  118.12    3.15
  -3   2  -7    8.81    0.27
   3   2   7    8.74    0.26
  -3   2  -7    8.53    0.23
  -3   2   7    8.74    0.25
  -3   3  -7    6.82    0.21
  -3   3  -7    6.56    0.19
   3   3   7    6.69    0.21
  -3   3   7    6.66    0.20
  -3   4  -7    3.21    0.12
   3   4   7    3.33    0.12
  -3   4  -7    3.42    0.11
   3   4  -7    3.27    0.12
  -3   4   7    3.26    0.12
   3   5   7   30.11    1.03
  -3   5  -7   29.21    0.79
   3   5   7   29.58    0.80
   3   5   7   28.79    0.82
   3   5  -7   28.94    1.02
  -3   5   7   29.51    0.79
   3   6   7    0.76    0.07
  -3   6  -7    0.63    0.07
   3   6   7    0.69    0.06
   3   6  -7    0.62    0.05
   3   6  -7    0.65    0.05
  -3   6   7    0.66    0.07
   3   7   7    0.59    0.07
  -3   7  -7    0.55    0.07
   3   7   7    0.54    0.06
  -3   7   7    0.58    0.07
  -3   7   7    0.59    0.05
   3   8   7    3.62    0.14
  -3   8  -7    4.09    0.17
   3   8   7    3.81    0.17
   3   8  -7    3.57    0.13
  -3   8   7    3.80    0.17
  -3   9  -7    7.09    0.24
   3   9   7    7.20    0.24
  -3   9   7    7.27    0.24
   3  10   7    4.63    0.16
  -3  10  -7    4.74    0.16
  -3  10   7    4.69    0.16
  -4   0   7   -0.08    0.03
  -4   0  -7   -0.09    0.02
   4   0  -7   -0.06    0.02
   4   0   7   -0.06    0.03
  -4   0  -7   -0.08    0.03
  -4  -1   7    2.02    0.09
  -4   1  -7    1.99    0.08
  -4   1  -7    2.08    0.08
  -4  -1  -7    2.04    0.08
  -4   1   7    2.10    0.09
   4  -1   7    2.18    0.09
   4   2   7    1.13    0.07
  -4   2  -7    1.13    0.05
  -4   2  -7    0.97    0.06
   4  -2   7    1.08    0.07
  -4   2   7    1.14    0.07
  -4   3  -7   10.72    0.29
   4   3   7   10.53    0.32
  -4   3  -7   10.92    0.32
   4  -3   7   10.69    0.32
  -4   3   7   10.49    0.31
  -4   4  -7    8.37    0.24
  -4   4  -7    7.94    0.25
   4   4   7    8.33    0.26
  -4   4   7    8.00    0.25
  -4   5  -7    0.37    0.06
   4   5   7    0.33    0.05
   4   5   7    0.42    0.05
  -4   5   7    0.44    0.06
   4   6   7   14.69    0.42
   4   6   7   13.58    0.52
  -4   6  -7   14.49    0.42
   4   6  -7   13.56    0.51
  -4   6   7   13.59    0.43
  -4   6   7   14.44    0.42
   4   7   7    0.58    0.07
  -4   7  -7    0.63    0.08
   4   7   7    0.65    0.07
  -4   7   7    0.63    0.08
   4   8   7   14.82    0.42
  -4   8  -7   14.82    0.43
   4   8   7   14.01    0.42
  -4   8   7   14.32    0.43
   4   8  -7   13.77    0.41
   4   9   7    0.09    0.05
  -4   9  -7    0.13    0.05
  -4   9   7    0.12    0.05
   5   0   7    0.03    0.03
  -5   0  -7    0.04    0.03
   5   0  -7    0.09    0.02
  -5   0   7    0.01    0.03
  -5   0  -7    0.02    0.02
  -5  -1   7    6.40    0.20
  -5   1  -7    6.34    0.19
   5   1   7    6.59    0.21
  -5   1  -7    6.31    0.21
   5  -1   7    6.33    0.21
   5   1  -7    6.37    0.20
  -5  -1  -7    6.26    0.19
  -5   1   7    6.58    0.20
   5   2   7   17.99    0.53
  -5   2  -7   19.08    0.56
  -5   2  -7   18.89    0.48
  -5  -2   7   18.59    0.52
  -5   2   7   17.88    0.51
   5  -2   7   18.66    0.53
   5   3   7   48.46    1.34
  -5   3  -7   49.49    1.21
  -5   3  -7   47.37    1.28
  -5   3  -7   50.67    1.43
  -5   3   7   48.72    1.29
   5  -3   7   47.12    1.34
  -5   4  -7   18.22    0.55
   5   4   7   20.65    0.56
   5   4   7   20.10    0.57
  -5   4  -7   19.67    0.51
   5  -4   7   19.45    0.57
  -5  -4  -7   19.33    0.55
  -5   4   7   19.03    0.55
   5   5   7   15.76    0.47
  -5   5  -7   15.74    0.46
  -5   5  -7   16.28    0.43
   5   5   7   15.05    0.47
  -5   5   7   15.23    0.45
   5   5  -7   15.91    0.48
   5   6   7    2.96    0.14
  -5   6  -7    2.66    0.14
  -5   6   7    2.82    0.13
  -5   6   7    2.74    0.10
  -5   7  -7    6.70    0.24
   5   7   7    6.48    0.23
   5   7   7    6.48    0.23
  -5   7   7    6.15    0.23
   5   8   7    3.36    0.15
  -5   8  -7    3.79    0.16
   5   8   7    3.70    0.15
   5   8  -7    3.54    0.13
  -5   8   7    3.52    0.15
  -5   9  -7    0.17    0.05
   5   9   7    0.16    0.03
  -5   9   7    0.15    0.05
  -6   0   7    0.02    0.02
  -6   0   7    0.02    0.03
  -6   0  -7    0.02    0.03
   6   0   7    0.02    0.03
  -6  -1   7    7.60    0.25
  -6   1  -7    7.84    0.26
   6   1   7    8.09    0.26
  -6  -1   7    7.72    0.25
  -6   1  -7    7.93    0.23
   6  -1   7    7.85    0.26
  -6  -1  -7    7.39    0.24
  -6  -1  -7    8.17    0.23
  -6   1   7    8.39    0.25
   6   1  -7    8.13    0.25
  -6   1   7    7.50    0.23
  -6  -2   7    2.34    0.11
   6   2   7    2.26    0.11
  -6   2  -7    2.25    0.10
  -6   2  -7    2.25    0.10
  -6  -2   7    2.26    0.10
  -6  -2  -7    2.23    0.10
  -6  -2  -7    2.19    0.10
   6  -2   7    2.17    0.11
  -6   2   7    2.18    0.09
  -6   2   7    2.45    0.11
  -6   3  -7    0.27    0.04
  -6  -3   7    0.32    0.05
  -6  -3   7    0.27    0.05
   6   3   7    0.26    0.05
  -6   3  -7    0.26    0.03
   6  -3   7    0.25    0.05
  -6  -3  -7    0.22    0.04
  -6   3   7    0.25    0.05
  -6  -3  -7    0.30    0.05
  -6   4  -7    4.80    0.17
   6   4   7    4.80    0.18
  -6  -4   7    4.84    0.18
   6   4   7    4.70    0.19
  -6  -4   7    4.59    0.18
  -6  -4  -7    4.69    0.18
  -6   4   7    4.78    0.17
  -6   5  -7   35.37    0.90
  -6   5  -7   35.06    0.96
   6   5   7   33.06    0.99
   6   5   7   35.80    0.97
  -6  -5  -7   36.21    0.97
   6   6   7    4.96    0.20
  -6   6  -7    5.23    0.20
  -6   7  -7    1.68    0.12
   6   7   7    1.55    0.10
   6   7   7    1.51    0.10
   6   8   7    5.33    0.19
   6   8  -7    5.39    0.18
  -7   0   7    0.01    0.03
  -7   0  -7    0.02    0.03
  -7   0   7   -0.01    0.02
   7   0   7   -0.02    0.03
  -7   0  -7    0.00    0.02
  -7  -1   7    2.39    0.11
   7   1   7    2.44    0.11
  -7   1  -7    2.19    0.09
  -7   1  -7    2.44    0.11
  -7  -1   7    2.22    0.11
  -7   1  -7    2.46    0.10
  -7   1   7    2.32    0.11
   7  -1   7    2.30    0.11
  -7   1   7    2.28    0.10
  -7  -1  -7    2.28    0.10
  -7  -1  -7    2.11    0.10
   7   2   7    2.76    0.13
  -7   2  -7    2.59    0.11
  -7   2  -7    2.84    0.12
  -7  -2   7    2.84    0.12
  -7  -2   7    2.78    0.12
  -7  -2  -7    2.75    0.12
  -7   2   7    2.67    0.12
  -7  -2  -7    2.69    0.11
  -7   2   7    2.46    0.10
   7  -2   7    2.69    0.12
  -7  -3   7    0.31    0.05
  -7  -3   7    0.22    0.05
  -7   3  -7    0.23    0.05
   7   3   7    0.25    0.05
  -7   3  -7    0.28    0.04
  -7  -3  -7    0.24    0.05
   7  -3   7    0.33    0.05
  -7   3   7    0.27    0.05
  -7  -3  -7    0.20    0.04
  -7  -4   7    0.07    0.04
  -7  -4   7    0.14    0.04
  -7   4  -7    0.16    0.04
   7   4   7    0.14    0.05
  -7  -4  -7    0.10    0.04
  -7  -4  -7    0.12    0.04
  -7   4   7    0.15    0.04
  -7  -5   7   11.42    0.35
   7   5   7   11.21    0.36
  -7  -5  -7   10.85    0.35
  -7  -5  -7   10.21    0.32
   7   6   7    4.48    0.19
   7   7   7    0.54    0.07
   7   8   7    1.90    0.09
   7   8  -7    2.07    0.09
  -8   0   7    0.06    0.04
  -8   0  -7    0.10    0.04
  -8   0  -7    0.00    0.02
   8   0   7    0.03    0.03
  -8   0   7    0.01    0.03
  -8  -1   7   28.86    0.80
   8   1   7   27.86    0.82
  -8  -1   7   29.34    0.78
  -8   1  -7   27.79    0.75
  -8   1  -7   28.29    0.87
  -8   1  -7   28.34    0.74
   8  -1   7   28.82    0.82
  -8   1   7   28.71    0.79
  -8  -1  -7   28.20    0.74
  -8   1   7   28.14    0.77
  -8  -1  -7   29.00    0.78
  -8  -2   7    4.69    0.17
  -8  -2   7    4.11    0.17
  -8   2  -7    4.54    0.17
  -8   2  -7    4.37    0.16
  -8  -2  -7    4.23    0.16
   8  -2   7    4.30    0.18
  -8  -2  -7    4.45    0.17
  -8   2   7    4.55    0.18
  -8   3  -7   -0.03    0.03
  -8  -3   7    0.02    0.04
  -8   3  -7    0.04    0.03
  -8  -3   7    0.07    0.04
  -8  -3  -7    0.03    0.04
  -8   3   7    0.04    0.04
  -8  -3  -7    0.02    0.04
  -8  -4   7    8.67    0.29
  -8  -4  -7    8.78    0.29
   8   5   7    0.12    0.05
  -8  -5   7    0.01    0.04
  -8  -5  -7   -0.03    0.04
   8   6   7    1.35    0.10
  -8  -6  -7    1.39    0.09
   8   7   7    0.14    0.04
  -9   0  -7    0.01    0.02
  -9   0   7   -0.01    0.03
  -9   0  -7    0.06    0.04
  -9  -1   7    0.10    0.04
  -9   1  -7    0.11    0.04
  -9  -1  -7    0.13    0.04
  -9   1   7    0.07    0.02
  -9  -1  -7    0.15    0.04
  -9  -2   7   10.30    0.32
  -9   2  -7   10.45    0.35
  -9  -2  -7   10.46    0.32
  -9  -3   7    2.27    0.12
  -9  -3  -7    2.36    0.12
  -9  -4   7    8.77    0.29
  -9  -4  -7    9.05    0.29
  -9  -5   7    2.29    0.11
   9   5   7    2.66    0.13
  -9  -5  -7    2.47    0.12
   9   6   7    0.29    0.05
  -9  -6   7    0.27    0.04
  -9  -6  -7    0.17    0.04
   9   7  -7    0.30    0.04
 -10   0   7    0.00    0.02
 -10  -1   7    0.10    0.03
 -10  -1  -7    0.12    0.03
 -10  -2   7    3.58    0.14
 -10  -2  -7    3.50    0.14
 -10  -3   7   -0.03    0.03
 -10  -3  -7    0.00    0.03
 -10  -4   7    0.44    0.05
 -10  -4  -7    0.49    0.05
 -10  -5   7    0.23    0.04
 -10  -5  -7    0.23    0.04
 -11  -1   7    2.70    0.10
 -11  -2   7    0.37    0.04
 -11  -2  -7    0.42    0.04
 -11  -3   7    0.12    0.03
 -11  -3  -7    0.10    0.03
 -11  -4   7    1.59    0.07
 -11  -4  -7    1.72    0.07
   0   0   8  174.78    4.51
   0   1   8    0.00    0.02
   0   1   8    0.03    0.02
   0   1  -8    0.01    0.02
   0   1  -8    0.08    0.02
   0   1   8    0.01    0.02
   0   1  -8   -0.01    0.01
   0   2  -8  492.56   11.75
   0   2   8  486.86   13.07
   0   2  -8  490.97   14.17
   0   2  -8  492.71   16.56
   0   2   8  478.18   17.07
   0   3  -8   -0.12    0.02
   0   3  -8   -0.09    0.01
   0   3   8   -0.09    0.02
   0   4  -8    7.56    0.24
   0   5  -8    0.04    0.02
   0   6   8    0.95    0.08
   0   6  -8    0.70    0.06
   0   6   8    0.72    0.06
   0   6  -8    0.84    0.07
   0   6   8    0.76    0.07
   0   7   8    0.04    0.05
   0   7  -8    0.03    0.04
   0   7   8    0.00    0.03
   0   7  -8    0.00    0.02
   0   8  -8    7.29    0.24
   0   8   8    7.28    0.25
   0   8   8    7.31    0.26
   0   8  -8    6.96    0.24
   0   9  -8    0.00    0.04
   0   9   8    0.06    0.05
   0  10   8   -0.03    0.04
  -1   0  -8    2.22    0.10
  -1   0   8    2.55    0.08
  -1   0  -8    2.45    0.08
  -1  -1   8    0.92    0.04
  -1   1  -8    0.91    0.05
   1   1   8    1.04    0.05
  -1   1  -8    0.98    0.04
  -1   1   8    1.01    0.05
  -1   2  -8  238.00    5.56
  -1   2  -8  236.62    6.71
   1   2   8  235.66    6.19
  -1  -2   8  231.48    5.96
   1   2   8  219.17    7.81
   1   2  -8  216.44    7.84
  -1   2   8  237.60    5.97
   1   3   8   10.16    0.29
  -1   3  -8   10.68    0.32
   1   3   8   10.76    0.38
  -1   3  -8   10.57    0.27
   1   3  -8    9.91    0.37
  -1   4  -8   26.29    0.77
   1   4   8   26.19    0.91
   1   4  -8   25.62    0.78
   1   4  -8   26.14    0.90
  -1   5  -8    0.10    0.02
   1   5   8    0.07    0.02
  -1   5   8    0.00    0.04
   1   5  -8    0.11    0.03
  -1   6  -8    5.90    0.20
   1   6   8    5.75    0.19
  -1   6  -8    5.57    0.20
   1   6  -8    5.90    0.21
  -1   6   8    5.95    0.21
  -1   6   8    5.94    0.21
  -1   7  -8    1.19    0.07
  -1   7  -8    1.27    0.09
   1   7   8    1.38    0.10
   1   7   8    1.25    0.08
  -1   7   8    1.35    0.08
  -1   7   8    1.29    0.10
   1   7  -8    1.25    0.08
  -1   8  -8   12.19    0.37
   1   8   8   12.15    0.38
  -1   8  -8   11.92    0.38
  -1   8   8   12.52    0.38
   1   8  -8   12.14    0.40
  -1   8   8   12.38    0.40
  -1   9  -8    0.93    0.08
   1   9   8    0.94    0.09
  -1   9   8    0.98    0.09
   1  10   8    3.06    0.13
  -1  10  -8    2.67    0.12
  -1  10   8    3.17    0.13
  -2   0  -8   27.81    0.69
  -2   0   8   28.31    0.74
   2   0   8   28.15    0.77
  -2   1  -8   71.54    1.75
  -2   1  -8   69.90    2.10
  -2  -1   8   72.56    1.88
   2   1   8   74.47    1.95
  -2   1   8   72.17    1.88
  -2   2  -8    2.94    0.10
  -2  -2   8    2.97    0.10
  -2   2  -8    2.95    0.10
   2   2   8    3.02    0.10
  -2   2   8    3.06    0.11
  -2   3  -8    1.00    0.06
   2   3   8    0.94    0.05
   2   3   8    0.89    0.07
  -2   3  -8    0.97    0.05
  -2   3   8    1.04    0.06
  -2   4  -8   15.62    0.44
  -2   4  -8   15.15    0.39
   2   4   8   14.49    0.42
   2   4   8   14.08    0.53
   2   4  -8   14.71    0.53
  -2   5  -8    9.64    0.28
   2   5   8    9.51    0.34
   2   5   8    9.24    0.28
  -2   5  -8    9.00    0.28
  -2   5  -8    8.75    0.28
   2   5  -8    8.82    0.33
  -2   5   8    8.60    0.28
  -2   6  -8    0.90    0.05
  -2   6  -8    0.85    0.08
   2   6   8    0.92    0.07
   2   6   8    0.90    0.06
  -2   6  -8    0.87    0.05
  -2   6   8    0.85    0.08
  -2   7  -8    0.92    0.05
  -2   7  -8    1.01    0.09
   2   7   8    0.96    0.07
   2   7   8    0.87    0.08
  -2   7  -8    0.97    0.05
  -2   7   8    1.08    0.10
  -2   7   8    0.99    0.07
   2   8   8    7.94    0.25
   2   8   8    8.18    0.28
  -2   8  -8    8.40    0.27
  -2   8   8    8.17    0.28
  -2   8   8    8.09    0.27
  -2   9  -8    1.19    0.10
   2   9   8    1.21    0.10
  -2   9   8    1.32    0.10
  -2  10  -8    1.09    0.08
   2  10   8    1.15    0.08
  -2  10   8    1.28    0.08
  -3   0  -8   13.22    0.42
  -3   0  -8   13.81    0.36
   3   0   8   13.99    0.40
  -3   0   8   14.43    0.38
  -3   1  -8    1.36    0.06
  -3  -1   8    1.36    0.07
   3   1   8    1.34    0.07
  -3   1  -8    1.42    0.06
  -3   1   8    1.35    0.07
   3  -1   8    1.38    0.07
  -3  -2   8    5.97    0.18
  -3   2  -8    5.92    0.17
  -3   2  -8    5.94    0.19
   3   2   8    5.78    0.19
  -3   2   8    5.67    0.18
  -3   3  -8   37.94    1.09
   3   3   8   36.46    1.02
  -3   3  -8   37.61    0.92
  -3   3   8   36.96    0.99
  -3   4  -8   59.12    1.69
  -3   4  -8   58.19    1.42
   3   4   8   57.54    1.58
  -3   4   8   56.71    1.53
   3   5   8    9.92    0.31
   3   5   8   10.86    0.32
   3   5   8   10.36    0.39
  -3   5  -8   10.15    0.31
  -3   5   8   10.57    0.31
   3   5  -8   10.40    0.38
   3   6   8    0.26    0.05
   3   6   8    0.19    0.04
  -3   6  -8    0.23    0.05
   3   6  -8    0.17    0.02
  -3   6   8    0.21    0.05
   3   6  -8    0.19    0.02
   3   7   8    1.08    0.10
   3   7   8    1.05    0.08
  -3   7  -8    1.10    0.09
  -3   7   8    1.29    0.07
  -3   7   8    1.21    0.10
   3   8   8    0.02    0.05
   3   8   8    0.07    0.04
  -3   8  -8    0.09    0.06
   3   8  -8    0.03    0.02
  -3   8   8    0.09    0.05
  -3   8   8    0.03    0.02
  -3   9  -8    6.80    0.23
   3   9   8    6.66    0.23
  -3   9   8    6.88    0.23
  -3  10  -8    0.01    0.04
  -3  10   8    0.04    0.04
  -4   0   8  142.89    3.63
   4   0   8  139.32    3.77
  -4   0  -8  137.50    3.38
  -4   1  -8   55.18    1.38
  -4   1  -8   56.64    1.66
   4   1   8   56.47    1.54
  -4  -1   8   57.68    1.49
  -4   1   8   57.18    1.49
  -4  -1  -8   56.19    1.38
   4  -1   8   56.24    1.54
   4   2   8   24.48    0.69
  -4   2  -8   25.75    0.73
  -4   2  -8   24.23    0.62
  -4  -2   8   24.88    0.67
   4  -2   8   24.03    0.69
  -4   2   8   24.25    0.67
   4   3   8   10.39    0.31
  -4   3  -8   10.28    0.29
  -4   3  -8   10.59    0.32
  -4   3   8   10.21    0.30
  -4   4  -8   13.04    0.35
   4   4   8   11.67    0.38
   4   4   8   13.31    0.39
  -4   4  -8   12.61    0.37
  -4   4  -8   13.71    0.39
  -4   4   8   12.79    0.37
   4   5   8    3.55    0.14
  -4   5  -8    3.80    0.14
  -4   5  -8    3.72    0.15
   4   5   8    3.96    0.16
  -4   5   8    3.48    0.14
  -4   6  -8    2.10    0.12
   4   6   8    2.01    0.11
   4   6  -8    1.98    0.11
  -4   6   8    2.02    0.11
   4   7   8    0.45    0.07
   4   7   8    0.53    0.07
  -4   7  -8    0.41    0.07
  -4   7   8    0.50    0.04
  -4   7   8    0.43    0.04
  -4   7   8    0.54    0.07
  -4   8  -8    0.04    0.05
   4   8   8    0.07    0.05
   4   8   8    0.09    0.04
  -4   8   8    0.13    0.05
   4   8  -8    0.02    0.03
  -4   9  -8    0.47    0.07
   4   9   8    0.56    0.07
  -4   9   8    0.52    0.06
  -5   0   8   50.59    1.31
   5   0   8   51.11    1.36
  -5   0  -8   49.06    1.22
  -5   0  -8   46.59    1.46
  -5  -1   8    8.41    0.25
   5   1   8    8.31    0.26
  -5   1  -8    8.03    0.23
  -5   1  -8    8.30    0.27
  -5   1   8    8.26    0.25
   5  -1   8    8.50    0.26
  -5  -1  -8    8.30    0.24
  -5  -2   8   15.06    0.42
   5   2   8   14.40    0.43
  -5   2  -8   14.66    0.39
  -5   2  -8   14.95    0.45
   5  -2   8   14.76    0.43
  -5   2   8   14.54    0.42
  -5   3  -8    8.20    0.26
  -5   3  -8    8.24    0.24
  -5  -3   8    8.12    0.25
  -5   3  -8    8.13    0.26
   5   3   8    8.47    0.27
  -5   3   8    8.19    0.26
   5  -3   8    8.01    0.26
   5   4   8   11.21    0.35
  -5   4  -8   11.30    0.34
   5   4   8   11.84    0.35
  -5   4  -8   11.63    0.34
  -5   4  -8   11.29    0.32
  -5  -4  -8   11.14    0.35
   5  -4   8   11.24    0.35
  -5   4   8   11.17    0.34
   5   5   8    0.15    0.04
   5   5   8    0.18    0.05
  -5   5  -8    0.13    0.04
  -5   5  -8    0.09    0.05
   5   5  -8    0.18    0.03
  -5   5   8    0.25    0.05
   5   6   8    2.32    0.13
  -5   6  -8    2.48    0.13
  -5   6   8    2.39    0.10
  -5   7  -8    0.54    0.07
   5   7   8    0.53    0.07
   5   7   8    0.51    0.06
  -5   7   8    0.56    0.07
  -5   8  -8    0.19    0.06
   5   8   8    0.13    0.05
   5   8   8    0.18    0.04
  -5   8   8    0.11    0.05
   5   9   8    0.07    0.04
   5   9   8    0.02    0.02
  -5   9   8   -0.03    0.04
  -6   0  -8    1.82    0.09
   6   0   8    1.85    0.09
  -6   0   8    1.96    0.09
  -6   0   8    1.77    0.09
  -6   0  -8    1.61    0.08
   6   1   8    1.28    0.08
  -6  -1   8    1.20    0.08
  -6  -1   8    1.29    0.08
  -6   1  -8    1.19    0.07
  -6   1  -8    1.18    0.07
  -6   1   8    1.40    0.08
  -6  -1  -8    1.25    0.07
   6  -1   8    1.30    0.08
  -6  -1  -8    1.17    0.07
  -6   1   8    1.34    0.07
  -6   2  -8    0.91    0.06
  -6  -2   8    0.88    0.07
   6   2   8    0.97    0.07
  -6  -2   8    0.94    0.07
  -6   2  -8    0.90    0.07
  -6   2   8    0.89    0.05
  -6  -2  -8    0.88    0.07
   6  -2   8    0.91    0.07
  -6  -2  -8    0.99    0.07
  -6   2   8    1.03    0.08
  -6  -3   8    1.41    0.09
   6   3   8    1.44    0.09
  -6   3  -8    1.41    0.07
  -6  -3   8    1.44    0.09
  -6   3  -8    1.52    0.09
   6  -3   8    1.47    0.09
  -6  -3  -8    1.40    0.09
  -6   3   8    1.53    0.09
  -6  -3  -8    1.48    0.09
   6   4   8    9.73    0.31
  -6  -4   8    9.95    0.30
  -6   4  -8    9.85    0.29
  -6   4  -8    9.71    0.30
  -6  -4   8    9.67    0.31
   6   4   8    9.64    0.32
  -6   4   8    9.51    0.30
  -6  -4  -8    9.16    0.30
   6  -4   8    9.18    0.31
  -6   5  -8    5.89    0.20
   6   5   8    5.57    0.22
   6   5  -8    5.56    0.20
  -6  -5  -8    5.56    0.21
  -6   6  -8    1.61    0.12
   6   6   8    1.41    0.11
   6   7   8    3.50    0.16
   6   7   8    3.71    0.15
   6   8   8    1.12    0.08
   6   8  -8    1.10    0.07
   7   0   8   10.94    0.35
  -7   0  -8   11.37    0.32
  -7   0   8   11.13    0.34
  -7   0  -8   11.46    0.33
  -7   0   8   10.73    0.33
   7   1   8    5.52    0.20
  -7   1  -8    5.47    0.20
  -7   1  -8    5.14    0.17
  -7   1  -8    5.52    0.18
  -7  -1   8    5.63    0.20
  -7  -1   8    5.66    0.19
  -7  -1  -8    5.63    0.19
  -7  -1  -8    5.84    0.18
  -7   1   8    5.40    0.18
   7  -1   8    5.45    0.20
  -7   1   8    5.78    0.20
  -7  -2   8    0.12    0.04
  -7   2  -8    0.14    0.04
   7   2   8    0.20    0.05
  -7   2  -8    0.13    0.03
  -7  -2   8    0.19    0.04
  -7   2   8    0.16    0.03
  -7   2   8    0.14    0.04
   7  -2   8    0.12    0.04
  -7  -2  -8    0.13    0.04
  -7  -2  -8    0.22    0.04
  -7  -3   8    0.48    0.06
  -7  -3   8    0.47    0.06
   7   3   8    0.57    0.07
  -7   3  -8    0.59    0.05
  -7   3  -8    0.60    0.06
   7  -3   8    0.57    0.06
  -7  -3  -8    0.47    0.06
  -7  -3  -8    0.51    0.06
  -7   3   8    0.63    0.07
  -7  -4   8    1.50    0.10
  -7   4  -8    1.61    0.09
  -7  -4   8    1.57    0.10
   7   4   8    1.54    0.11
  -7  -4  -8    1.57    0.10
  -7  -4  -8    1.46    0.10
  -7   4   8    1.48    0.10
  -7  -5   8    9.78    0.32
   7   5   8   10.27    0.33
  -7   5  -8    9.49    0.30
  -7  -5  -8    8.61    0.29
  -7  -5  -8    9.92    0.32
   7   6   8    3.14    0.15
  -7  -6  -8    3.03    0.14
   7   7   8    2.33    0.12
   7   8   8    0.23    0.04
   7   8  -8    0.22    0.04
   8   0   8    0.42    0.06
  -8   0  -8    0.49    0.06
  -8   0   8    0.53    0.06
  -8   0  -8    0.51    0.05
  -8   0   8    0.57    0.06
  -8   1  -8    3.48    0.14
  -8  -1   8    3.95    0.15
  -8  -1   8    3.76    0.16
   8   1   8    3.61    0.16
  -8   1  -8    3.92    0.16
  -8   1  -8    3.88    0.13
  -8   1   8    3.94    0.14
  -8  -1  -8    4.07    0.15
   8  -1   8    3.70    0.16
  -8   1   8    3.79    0.16
  -8  -1  -8    3.67    0.15
  -8   2  -8   16.03    0.51
  -8   2  -8   16.06    0.44
  -8  -2   8   16.45    0.48
  -8  -2   8   16.13    0.48
  -8  -2  -8   17.00    0.47
  -8  -2  -8   15.41    0.44
  -8   2   8   15.93    0.48
  -8   3  -8    2.46    0.10
  -8  -3   8    2.31    0.12
  -8   3  -8    2.24    0.11
  -8  -3   8    2.38    0.12
  -8   3   8    2.38    0.13
  -8  -3  -8    2.37    0.12
  -8  -3  -8    2.49    0.12
  -8  -4   8    7.05    0.25
  -8  -4  -8    7.18    0.25
   8   5   8   11.06    0.35
  -8  -5   8   10.03    0.33
  -8  -5  -8   10.92    0.34
   8   6   8    1.93    0.11
  -8  -6  -8    1.84    0.11
   8   7   8   12.44    0.37
  -9   0  -8   41.52    1.09
  -9   0  -8   39.58    1.05
  -9   0   8   42.69    1.10
  -9  -1   8   28.96    0.78
  -9  -1  -8   29.61    0.78
  -9   1   8   27.18    0.76
  -9  -2   8    2.63    0.12
  -9   2  -8    2.61    0.12
  -9  -2  -8    2.74    0.12
  -9  -3   8    0.06    0.04
  -9  -3  -8    0.07    0.04
  -9  -4   8    0.03    0.04
  -9  -4  -8   -0.02    0.03
  -9  -5   8    0.87    0.07
   9   5   8    1.11    0.09
  -9  -5  -8    0.86    0.08
   9   6   8    5.07    0.19
  -9  -6   8    5.15    0.18
  -9  -6  -8    5.22    0.18
 -10   0   8    5.78    0.18
 -10  -1   8    3.76    0.14
 -10  -1  -8    3.69    0.13
 -10  -2   8    0.23    0.04
 -10  -2  -8    0.22    0.04
 -10  -3   8    1.58    0.09
 -10  -3  -8    1.55    0.09
 -10  -4   8    0.59    0.06
 -10  -4  -8    0.51    0.05
 -10  -5   8    0.02    0.03
 -10  -5  -8    0.00    0.03
 -11  -1   8    0.30    0.03
 -11  -2   8    0.78    0.05
 -11  -2  -8    0.69    0.04
 -11  -3   8    1.04    0.06
 -11  -3  -8    1.12    0.06
 -11  -4   8    0.02    0.02
 -11  -4  -8    0.04    0.02
   0   0   9    0.06    0.02
   0   0  -9    0.03    0.01
   0   1  -9    0.02    0.02
   0  -1   9    0.02    0.02
   0   1  -9    0.02    0.01
   0   1   9    0.01    0.02
   0   1  -9   -0.01    0.02
   0   1   9    0.03    0.02
   0   2   9   60.55    1.72
   0   2  -9   66.61    2.18
   0   2   9   62.69    2.18
   0   2  -9   65.85    1.88
   0   2  -9   63.51    1.55
   0   2  -9   64.67    1.87
   0   3  -9   -0.07    0.01
   0   3   9   -0.08    0.02
   0   3  -9   -0.06    0.02
   0   4  -9   30.00    0.89
   0   5  -9    0.02    0.02
   0   6   9   18.52    0.51
   0   6  -9   18.41    0.57
   0   6   9   18.46    0.53
   0   6   9   18.76    0.58
   0   6  -9   18.17    0.52
   0   7   9   -0.01    0.03
   0   7   9   -0.01    0.04
   0   7   9    0.02    0.02
   0   7  -9    0.00    0.04
   0   7  -9    0.01    0.02
   0   8  -9    2.82    0.13
   0   8   9    3.02    0.14
   0   8   9    3.07    0.15
   0   8  -9    2.69    0.12
   0   9   9    0.02    0.05
   0  10   9    4.66    0.17
  -1   0  -9    0.01    0.02
  -1   0  -9    0.08    0.02
  -1   0   9    0.00    0.02
  -1   0  -9    0.03    0.02
  -1   1  -9    2.62    0.08
  -1   1  -9    2.68    0.11
  -1   1  -9    2.61    0.10
   1   1   9    2.61    0.09
  -1  -1   9    2.54    0.08
  -1   1   9    2.72    0.09
   1   1  -9    2.41    0.11
  -1   2  -9   95.70    2.29
   1   2   9   89.49    3.23
  -1  -2   9   93.79    2.46
  -1   2  -9   97.01    2.76
   1   2   9   95.90    2.55
   1   2  -9   97.65    2.79
  -1   2   9   99.57    2.47
   1   2  -9   91.05    3.23
  -1   3  -9  130.89    3.70
  -1   3  -9  126.61    3.08
   1   3   9  129.09    4.33
   1   3   9  124.74    3.42
   1   3  -9  126.00    4.33
   1   3  -9  127.81    3.71
   1   4   9    0.88    0.07
  -1   4  -9    0.94    0.05
   1   4  -9    0.99    0.06
   1   4  -9    1.02    0.05
  -1   5  -9    5.84    0.19
   1   5   9    5.45    0.19
   1   5   9    6.21    0.23
   1   5  -9    5.83    0.21
  -1   5   9    5.96    0.20
   1   6   9    5.25    0.19
  -1   6  -9    5.69    0.19
  -1   6  -9    5.31    0.19
  -1   6   9    5.59    0.20
  -1   6   9    5.45    0.17
   1   6  -9    5.57    0.20
   1   7   9   -0.01    0.05
  -1   7  -9    0.04    0.02
   1   7   9    0.03    0.03
  -1   7  -9    0.09    0.05
   1   7  -9    0.02    0.03
  -1   7   9    0.08    0.05
  -1   7   9    0.05    0.03
  -1   8  -9    1.80    0.11
   1   8   9    1.99    0.12
  -1   8  -9    1.74    0.08
   1   8  -9    1.93    0.10
  -1   8   9    1.81    0.12
  -1   8   9    1.90    0.10
  -1   9  -9    4.49    0.17
   1   9   9    4.88    0.18
  -1   9   9    4.60    0.18
   1  10   9    0.46    0.06
  -1  10   9    0.47    0.06
   2   0   9    0.03    0.03
  -2   0  -9   -0.08    0.02
  -2   0   9   -0.09    0.02
  -2   1  -9   59.04    1.45
  -2   1  -9   60.41    1.74
   2   1   9   60.21    1.61
  -2  -1   9   58.48    1.55
  -2   1   9   59.33    1.55
  -2  -2   9    7.75    0.23
  -2   2  -9    8.39    0.22
   2   2   9    8.18    0.24
  -2   2  -9    8.30    0.26
  -2   2   9    8.41    0.24
  -2   3  -9  111.81    3.10
   2   3   9  105.24    2.87
  -2  -3   9  104.57    2.76
  -2   3  -9  108.61    2.58
   2   3  -9  103.36    3.63
  -2   3   9  105.62    2.77
  -2   4  -9    7.81    0.23
   2   4   9    7.07    0.22
  -2   4  -9    7.84    0.21
   2   4   9    7.14    0.29
   2   4  -9    7.35    0.28
   2   5   9    0.07    0.03
  -2   5  -9    0.08    0.04
   2   5   9    0.09    0.03
  -2   5  -9    0.05    0.02
  -2   5  -9    0.06    0.02
   2   5  -9    0.11    0.02
  -2   5   9    0.11    0.04
  -2   6  -9    2.31    0.12
  -2   6  -9    2.44    0.09
   2   6   9    2.53    0.11
  -2   6  -9    2.41    0.10
   2   6   9    2.39    0.11
  -2   6   9    2.34    0.12
  -2   7  -9    2.39    0.10
  -2   7  -9    2.58    0.13
  -2   7  -9    2.47    0.09
   2   7   9    2.62    0.12
   2   7   9    2.45    0.13
  -2   7   9    2.53    0.12
  -2   7   9    2.58    0.13
   2   8   9    7.42    0.25
   2   8   9    7.14    0.22
  -2   8  -9    7.31    0.25
  -2   8   9    7.17    0.25
  -2   8   9    7.04    0.24
  -2   9  -9    4.84    0.18
   2   9   9    5.08    0.19
  -2   9   9    4.77    0.19
   2  10   9    1.73    0.09
  -2  10  -9    1.32    0.10
  -2  10   9    1.52    0.09
   3   0   9   -0.04    0.03
  -3   0   9   -0.05    0.02
  -3   0  -9   -0.07    0.02
  -3   0  -9   -0.09    0.02
  -3  -1   9    1.14    0.06
  -3   1  -9    0.98    0.06
  -3   1  -9    1.02    0.06
   3   1   9    1.11    0.06
   3  -1   9    1.03    0.06
  -3   1   9    1.11    0.07
  -3   2  -9   17.42    0.52
  -3   2  -9   17.56    0.44
   3   2   9   17.12    0.49
  -3  -2   9   16.94    0.47
  -3   2   9   17.09    0.47
  -3   3  -9    5.15    0.16
   3   3   9    4.99    0.17
  -3   3  -9    5.15    0.15
  -3  -3   9    4.89    0.16
  -3   3   9    5.06    0.17
  -3   4  -9    2.74    0.10
  -3   4  -9    2.73    0.10
   3   4   9    2.64    0.11
  -3   4   9    2.45    0.11
   3   5   9   14.35    0.43
  -3   5  -9   14.54    0.42
  -3   5  -9   15.66    0.44
  -3   5   9   14.53    0.42
   3   5  -9   14.11    0.53
   3   6   9   13.37    0.40
   3   6   9   12.71    0.49
  -3   6  -9   13.62    0.40
  -3   6   9   13.29    0.40
  -3   7  -9    0.08    0.05
   3   7   9   -0.03    0.03
   3   7   9    0.03    0.05
  -3   7   9    0.08    0.05
  -3   7   9    0.03    0.03
   3   8   9    0.21    0.06
   3   8   9    0.24    0.04
  -3   8  -9    0.17    0.06
  -3   8   9    0.18    0.03
  -3   8   9    0.21    0.06
   3   9   9    4.85    0.18
  -3   9  -9    5.07    0.18
  -3   9   9    4.69    0.18
  -4   0  -9    0.01    0.02
  -4   0  -9    0.00    0.03
   4   0   9    0.01    0.03
  -4   0   9    0.05    0.03
   4   1   9   12.87    0.38
  -4  -1   9   13.42    0.36
  -4   1  -9   12.33    0.34
  -4   1  -9   12.52    0.40
  -4  -1  -9   12.67    0.34
  -4   1   9   12.87    0.36
   4  -1   9   13.07    0.38
  -4  -2   9   33.01    0.88
   4   2   9   32.36    0.91
  -4   2  -9   34.73    0.98
  -4   2  -9   32.84    0.82
  -4   2   9   32.22    0.88
   4  -2   9   32.39    0.92
  -4  -3   9    1.01    0.07
   4   3   9    1.00    0.07
  -4   3  -9    0.91    0.06
  -4   3  -9    1.06    0.05
  -4   3   9    0.85    0.07
  -4   4  -9    3.34    0.14
  -4   4  -9    3.52    0.13
  -4   4  -9    3.51    0.12
  -4  -4   9    3.44    0.13
   4   4   9    3.44    0.14
   4   4   9    3.45    0.13
  -4   4   9    3.11    0.13
  -4   5  -9    7.73    0.23
   4   5   9    7.07    0.24
   4   5   9    7.72    0.25
  -4   5  -9    7.31    0.24
   4   6   9    0.66    0.07
  -4   6  -9    0.52    0.07
   4   6  -9    0.52    0.05
  -4   6   9    0.55    0.07
  -4   7  -9    0.05    0.05
   4   7   9    0.08    0.04
   4   7   9    0.07    0.05
  -4   7   9    0.09    0.03
  -4   7   9    0.05    0.05
  -4   8  -9    0.88    0.09
   4   8   9    0.94    0.08
   4   8   9    0.89    0.08
  -4   8   9    0.94    0.08
   4   9   9    0.03    0.04
  -4   9  -9    0.01    0.05
  -4   9   9    0.13    0.04
  -5   0  -9   -0.04    0.02
  -5   0  -9   -0.01    0.02
  -5   0   9    0.04    0.03
   5   0   9   -0.02    0.03
  -5   1  -9    0.06    0.03
  -5  -1   9    0.01    0.03
   5   1   9    0.15    0.03
  -5   1  -9    0.05    0.02
  -5  -1  -9    0.07    0.03
   5  -1   9    0.06    0.03
  -5   1   9    0.03    0.03
  -5  -2   9   94.23    2.45
   5   2   9   94.12    2.55
  -5   2  -9   96.66    2.73
  -5   2  -9   92.61    2.28
   5  -2   9   90.74    2.54
  -5   2   9   92.36    2.45
  -5  -2  -9   95.03    2.29
  -5   3  -9    1.35    0.08
  -5  -3   9    1.10    0.07
  -5   3  -9    1.25    0.06
   5   3   9    1.25    0.08
   5  -3   9    1.23    0.08
  -5  -3  -9    1.16    0.08
  -5   3   9    1.18    0.08
   5   4   9    5.91    0.21
   5   4   9    5.66    0.20
  -5   4  -9    5.77    0.19
  -5   4  -9    5.74    0.19
  -5   4  -9    5.67    0.20
  -5  -4   9    5.91    0.20
  -5   4   9    5.64    0.20
   5  -4   9    5.72    0.21
  -5  -4  -9    6.08    0.21
  -5   5  -9    2.14    0.12
   5   5   9    1.97    0.11
  -5   5  -9    2.05    0.10
   5   5   9    2.14    0.12
  -5   5   9    2.05    0.11
   5   5  -9    2.00    0.08
   5   6   9    0.32    0.06
  -5   6  -9    0.45    0.07
  -5   7  -9    0.46    0.07
   5   7   9    0.55    0.08
   5   7   9    0.40    0.06
  -5   7   9    0.40    0.07
   5   8   9    0.91    0.07
  -5   8  -9    0.89    0.09
   5   8   9    0.78    0.08
  -5   8   9    0.82    0.08
   5   9   9    2.17    0.08
   5   9   9    2.13    0.10
   6   0   9    0.00    0.03
  -6   0  -9   -0.02    0.03
  -6   0   9    0.08    0.04
  -6   0  -9    0.01    0.02
  -6   0   9    0.04    0.02
   6   1   9   88.06    2.39
  -6   1  -9   83.55    2.27
  -6  -1   9   90.16    2.29
  -6   1  -9   85.51    2.57
  -6  -1   9   89.52    2.30
  -6   1  -9   87.28    2.14
  -6   1   9   85.68    2.28
  -6   1   9   90.65    2.31
   6  -1   9   88.58    2.39
  -6  -1  -9   86.82    2.14
  -6  -1  -9   87.63    2.28
  -6   2  -9    0.71    0.05
  -6  -2   9    0.80    0.07
  -6  -2   9    0.67    0.06
   6   2   9    0.86    0.07
  -6   2  -9    0.64    0.06
  -6   2   9    0.71    0.06
  -6  -2  -9    0.79    0.06
  -6   2   9    0.76    0.05
   6  -2   9    0.80    0.07
  -6  -2  -9    0.72    0.06
  -6   3  -9    0.11    0.04
  -6  -3   9    0.06    0.04
   6   3   9    0.04    0.03
  -6   3  -9    0.08    0.03
  -6  -3   9    0.02    0.04
  -6  -3  -9    0.08    0.04
  -6   3   9    0.07    0.04
   6  -3   9    0.07    0.04
  -6  -3  -9    0.13    0.04
  -6   4  -9   27.58    0.79
  -6  -4   9   26.33    0.75
  -6  -4   9   26.86    0.74
   6   4   9   27.13    0.76
  -6   4  -9   26.91    0.70
   6   4   9   26.43    0.77
   6  -4   9   25.45    0.77
  -6  -4  -9   26.26    0.75
  -6   4   9   27.25    0.75
  -6   5  -9    0.99    0.08
   6   5   9    0.91    0.09
  -6  -5  -9    1.17    0.10
  -6   5   9    1.11    0.09
   6   5  -9    1.06    0.06
   6   6   9    0.65    0.08
  -6   6   9    0.69    0.05
   6   7   9    7.52    0.26
   6   7   9    7.40    0.25
   6   8   9    0.23    0.04
   6   8   9    0.23    0.05
   6   8  -9    0.27    0.04
  -7   0   9   -0.02    0.03
  -7   0   9   -0.01    0.03
  -7   0  -9    0.00    0.02
   7   0   9    0.01    0.03
  -7   0  -9    0.00    0.03
  -7   1  -9   49.94    1.47
   7   1   9   49.06    1.38
  -7   1  -9   47.31    1.29
  -7  -1   9   49.68    1.32
  -7   1  -9   50.17    1.24
  -7  -1   9   50.30    1.33
  -7  -1  -9   49.84    1.31
  -7  -1  -9   49.34    1.23
  -7   1   9   50.05    1.33
   7  -1   9   47.44    1.37
  -7   1   9   49.64    1.30
  -7  -2   9    0.73    0.07
  -7  -2   9    0.69    0.07
  -7   2  -9    0.98    0.08
  -7   2  -9    0.88    0.06
   7   2   9    0.91    0.08
  -7  -2  -9    0.79    0.07
   7  -2   9    0.78    0.08
  -7   2   9    0.89    0.08
  -7  -2  -9    0.70    0.06
  -7   2   9    0.75    0.05
  -7   3  -9    0.19    0.04
   7   3   9    0.10    0.04
  -7  -3   9    0.08    0.04
  -7   3  -9    0.09    0.03
  -7  -3   9    0.07    0.04
   7  -3   9    0.12    0.04
  -7  -3  -9    0.06    0.04
  -7   3   9    0.11    0.05
  -7  -3  -9    0.12    0.04
   7   4   9    0.49    0.07
  -7  -4   9    0.41    0.06
  -7   4  -9    0.33    0.05
  -7  -4   9    0.34    0.06
  -7  -4  -9    0.29    0.05
  -7   4   9    0.23    0.05
  -7  -4  -9    0.28    0.05
   7   5   9   16.74    0.50
  -7  -5   9   16.52    0.49
  -7  -5  -9   16.59    0.50
   7   6   9    0.09    0.05
  -7  -6  -9    0.10    0.04
   7   7   9    0.04    0.04
   7   8   9    0.18    0.04
   7   8  -9    0.14    0.03
  -8   0   9    0.01    0.04
   8   0   9    0.02    0.04
  -8   0  -9    0.04    0.03
  -8   0  -9    0.00    0.03
  -8   0   9   -0.03    0.03
  -8  -1   9    0.24    0.05
  -8   1  -9    0.31    0.05
  -8  -1   9    0.32    0.05
  -8   1   9    0.28    0.04
  -8  -1  -9    0.30    0.05
  -8   1   9    0.38    0.06
  -8  -1  -9    0.37    0.05
  -8   2  -9    0.01    0.03
  -8  -2   9    0.02    0.03
  -8   2  -9    0.02    0.03
  -8  -2   9    0.02    0.04
  -8  -2  -9    0.02    0.03
  -8  -2  -9   -0.04    0.03
  -8   2   9   -0.03    0.04
  -8   2   9    0.08    0.02
  -8   3  -9    0.22    0.05
  -8  -3   9    0.17    0.05
  -8  -3   9    0.14    0.04
  -8   3  -9    0.19    0.04
  -8  -3  -9    0.24    0.05
  -8   3   9    0.22    0.05
  -8  -3  -9    0.23    0.05
  -8  -4   9    0.21    0.05
  -8  -4  -9    0.23    0.05
  -8  -5   9    6.37    0.23
   8   5   9    6.62    0.24
  -8  -5  -9    6.10    0.23
   8   6   9    0.87    0.09
  -8  -6  -9    1.00    0.09
   8   7   9    2.16    0.11
  -9   0  -9   -0.01    0.02
  -9   0   9    0.00    0.03
  -9  -1   9    4.46    0.17
  -9  -1  -9    4.38    0.16
  -9   1   9    4.17    0.14
  -9  -2   9    6.39    0.22
  -9   2  -9    6.31    0.23
  -9  -2  -9    6.37    0.22
  -9  -3   9    0.47    0.06
  -9  -3  -9    0.60    0.07
  -9  -4   9    4.08    0.16
  -9  -4  -9    3.73    0.16
   9   5   9    0.32    0.06
  -9  -5   9    0.41    0.05
  -9  -5  -9    0.30    0.05
  -9  -6   9    1.89    0.09
   9   6   9    1.55    0.09
  -9  -6  -9    1.82    0.09
 -10   0   9    0.05    0.03
 -10  -1   9    3.83    0.14
 -10  -1  -9    3.65    0.13
 -10  -2   9    0.25    0.04
 -10  -2  -9    0.30    0.04
 -10  -3   9    1.71    0.09
 -10  -3  -9    1.88    0.09
 -10  -4   9    0.33    0.05
 -10  -4  -9    0.38    0.05
 -10  -5   9    0.00    0.03
 -10  -5  -9    0.05    0.03
 -11  -1   9    0.23    0.03
 -11  -2   9    4.82    0.15
 -11  -2  -9    4.65    0.14
 -11  -3   9    0.18    0.03
 -11  -3  -9    0.14    0.03
   0   0 -10   93.50    2.28
   0   0  10   99.12    2.46
   0   0 -10   91.49    2.78
   0   1 -10    0.03    0.01
   0   1  10   -0.01    0.02
   0   1 -10   -0.02    0.02
   0  -1  10    0.01    0.02
   0   1 -10    0.02    0.02
   0   1  10    0.04    0.02
   0   2 -10   10.73    0.28
   0   2  10   10.22    0.30
   0   2 -10   11.39    0.33
   0   2  10   11.41    0.40
   0   2 -10   11.11    0.39
   0   3 -10   -0.01    0.02
   0   3  10    0.00    0.02
   0   3 -10   -0.01    0.02
   0   4 -10    1.40    0.07
   0   5 -10    0.01    0.02
   0   5  10    0.02    0.03
   0   6 -10   49.46    1.50
   0   6  10   51.51    1.35
   0   6  10   51.43    1.34
   0   7 -10   -0.02    0.02
   0   7  10    0.08    0.03
   0   7  10    0.03    0.05
   0   8 -10    3.34    0.14
   0   8  10    3.49    0.16
   0   9  10    0.04    0.05
   0  10  10    0.71    0.07
  -1   0 -10   24.49    0.61
  -1   0  10   25.47    0.66
   1   1  10    0.08    0.02
  -1   1 -10    0.07    0.02
  -1  -1  10    0.06    0.02
  -1   1 -10    0.08    0.02
  -1   1 -10    0.11    0.02
   1   1 -10    0.03    0.02
  -1   1  10    0.09    0.03
  -1   2 -10  155.85    4.47
   1   2  10  146.84    5.22
   1   2  10  154.27    4.13
  -1  -2  10  149.90    3.98
  -1   2 -10  154.39    3.71
   1   2 -10  146.48    5.22
  -1   2  10  163.54    3.99
   1   2 -10  161.63    4.52
   1   2 -10  152.43    4.47
  -1   3 -10   24.31    0.60
   1   3  10   23.33    0.66
   1   3  10   25.10    0.85
  -1   3 -10   25.12    0.72
   1   3 -10   23.85    0.73
   1   3 -10   23.06    0.84
  -1   4 -10   21.91    0.67
   1   4  10   23.12    0.79
   1   4 -10   22.18    0.77
   1   4 -10   22.07    0.68
   1   5  10    7.63    0.25
  -1   5 -10    8.08    0.26
   1   5  10    8.62    0.30
  -1   5 -10    7.40    0.24
   1   5 -10    8.27    0.27
  -1   5  10    7.72    0.25
  -1   5  10    7.45    0.24
   1   6  10    3.83    0.15
  -1   6 -10    3.89    0.15
  -1   6 -10    4.12    0.15
  -1   6  10    4.06    0.14
  -1   6  10    4.05    0.16
   1   6 -10    3.97    0.16
   1   7  10    5.51    0.18
   1   7  10    4.92    0.20
  -1   7 -10    5.17    0.18
  -1   7 -10    5.18    0.19
  -1   7  10    5.20    0.20
   1   7 -10    5.36    0.20
  -1   7  10    5.44    0.20
   1   8  10    6.81    0.24
  -1   8 -10    6.50    0.23
  -1   8 -10    6.65    0.22
  -1   8  10    6.66    0.24
  -1   8  10    6.85    0.24
   1   8 -10    6.51    0.24
  -1   9 -10    2.87    0.13
   1   9  10    3.04    0.14
  -1   9  10    3.34    0.14
   1  10  10    0.24    0.05
  -1  10  10    0.20    0.05
  -2   0 -10   58.57    1.43
  -2   0  10   59.80    1.53
   2   0  10   57.62    1.59
  -2   1 -10    0.80    0.05
  -2  -1  10    0.77    0.05
   2   1  10    0.85    0.06
  -2   1 -10    0.80    0.05
  -2   1  10    0.82    0.06
   2   2  10    8.45    0.25
  -2  -2  10    8.03    0.24
  -2   2 -10    8.52    0.23
  -2   2 -10    8.47    0.26
  -2   2  10    8.71    0.25
   2   3  10    5.60    0.18
  -2   3 -10    5.81    0.17
  -2   3 -10    5.88    0.19
   2   4  10   12.16    0.48
  -2   4 -10   13.74    0.40
  -2   4 -10   13.61    0.35
   2   4 -10   13.56    0.48
  -2   5 -10    4.10    0.14
   2   5  10    4.40    0.16
  -2   5 -10    4.20    0.15
   2   5  10    4.10    0.18
  -2   5 -10    4.26    0.14
   2   5 -10    4.01    0.16
  -2   5  10    3.90    0.13
  -2   5  10    3.91    0.15
   2   6  10    1.69    0.10
  -2   6 -10    1.69    0.10
  -2   6 -10    1.70    0.07
   2   6  10    1.64    0.09
  -2   6 -10    1.73    0.08
  -2   6  10    1.64    0.10
  -2   7 -10   21.74    0.67
  -2   7 -10   22.65    0.63
   2   7  10   22.51    0.64
   2   7  10   22.19    0.63
  -2   7 -10   22.97    0.67
  -2   7  10   21.91    0.69
  -2   7  10   22.47    0.63
  -2   8 -10    7.85    0.26
   2   8  10    7.74    0.27
   2   8  10    7.52    0.24
  -2   8  10    7.66    0.26
  -2   8  10    7.91    0.26
   2   9  10    0.93    0.08
  -2   9 -10    0.82    0.08
  -2   9  10    0.92    0.09
   2  10  10    0.36    0.05
  -2  10  10    0.34    0.05
  -3   0 -10   90.53    2.15
   3   0  10   89.31    2.40
  -3   0 -10   84.84    2.59
  -3   0  10   90.32    2.32
  -3   1 -10   51.35    1.25
   3   1  10   50.43    1.39
  -3   1 -10   50.23    1.50
  -3  -1  10   52.06    1.34
  -3   1  10   50.91    1.34
   3  -1  10   51.42    1.39
  -3   2 -10   32.32    0.81
  -3   2 -10   32.78    0.96
   3   2  10   32.94    0.90
  -3  -2  10   31.08    0.86
  -3   2  10   32.83    0.87
  -3   3 -10   17.30    0.52
  -3   3 -10   17.44    0.45
  -3  -3  10   16.72    0.47
   3   3  10   17.17    0.49
  -3   3  10   17.26    0.48
  -3   4 -10    1.16    0.07
  -3   4 -10    1.15    0.06
   3   4  10    1.07    0.07
  -3   4 -10    1.02    0.08
  -3   4  10    1.04    0.07
  -3   5 -10    0.01    0.02
   3   5  10   -0.01    0.03
  -3   5 -10   -0.06    0.03
  -3   5  10   -0.01    0.04
   3   5 -10   -0.01    0.02
   3   6  10    0.39    0.05
  -3   6 -10    0.35    0.06
   3   6  10    0.34    0.05
  -3   6  10    0.42    0.06
   3   7  10    0.08    0.05
   3   7  10    0.14    0.04
  -3   7 -10    0.04    0.05
  -3   7  10    0.13    0.03
  -3   7  10    0.18    0.05
   3   8  10    0.28    0.06
   3   8  10    0.17    0.04
  -3   8 -10    0.14    0.06
  -3   8  10    0.22    0.06
  -3   9 -10    0.31    0.06
   3   9  10    0.29    0.06
  -3   9  10    0.30    0.06
   4   0  10    4.57    0.16
  -4   0 -10    4.37    0.14
  -4   0  10    4.45    0.15
  -4  -1  10   10.06    0.29
  -4   1 -10   10.05    0.32
  -4   1 -10    9.85    0.27
   4   1  10   10.00    0.30
  -4   1  10    9.74    0.29
   4  -1  10    9.81    0.30
  -4  -1 -10   10.00    0.27
  -4  -2  10   12.32    0.36
  -4   2 -10   12.71    0.34
   4   2  10   12.64    0.37
  -4   2 -10   12.76    0.39
   4  -2  10   12.53    0.38
  -4   2  10   12.73    0.36
  -4   3 -10    2.40    0.10
   4   3  10    2.46    0.11
  -4  -3  10    2.54    0.10
  -4   3 -10    2.28    0.11
  -4   3 -10    2.38    0.09
  -4   3  10    2.29    0.10
   4   4  10    9.70    0.30
   4   4  10    9.50    0.31
  -4   4 -10    9.09    0.29
  -4   4 -10   10.02    0.30
  -4   4 -10   10.01    0.28
  -4   4  10    9.38    0.29
  -4   5 -10    2.64    0.13
  -4   5 -10    2.70    0.12
   4   5  10    2.76    0.13
   4   6  10    0.16    0.05
  -4   6 -10    0.24    0.06
   4   6 -10    0.18    0.03
  -4   6  10    0.18    0.05
  -4   7 -10    0.06    0.06
   4   7  10    0.02    0.04
  -4   7  10   -0.08    0.04
  -4   7  10    0.03    0.03
   4   8  10    7.00    0.24
   4   8  10    6.96    0.23
  -4   8 -10    7.00    0.24
  -4   8  10    6.30    0.23
   4   9  10    0.02    0.04
  -4   9  10   -0.07    0.04
   5   0  10   74.63    2.04
  -5   0  10   75.02    1.97
  -5   0 -10   74.94    1.83
  -5  -1  10    0.57    0.05
   5   1  10    0.54    0.05
  -5   1 -10    0.62    0.05
  -5   1 -10    0.59    0.05
  -5  -1 -10    0.71    0.06
  -5   1  10    0.74    0.06
   5  -1  10    0.72    0.06
  -5   2 -10   25.71    0.78
   5   2  10   25.94    0.74
  -5   2 -10   26.73    0.66
  -5  -2  10   25.36    0.71
  -5   2  10   25.65    0.71
   5  -2  10   26.54    0.74
  -5  -2 -10   25.69    0.66
   5   3  10   21.66    0.61
  -5   3 -10   22.05    0.63
  -5   3 -10   21.77    0.55
  -5  -3  10   20.56    0.59
  -5  -3  10   21.16    0.58
   5  -3  10   20.72    0.61
  -5  -3 -10   19.96    0.59
  -5   3  10   20.00    0.57
  -5   3  10   21.16    0.59
  -5   4 -10    0.04    0.04
  -5   4 -10    0.02    0.02
  -5  -4  10    0.02    0.03
   5   4  10    0.03    0.03
  -5   4 -10   -0.03    0.03
   5   4  10    0.01    0.04
  -5   4  10    0.02    0.03
  -5  -4 -10   -0.03    0.03
   5  -4  10    0.03    0.04
   5   5  10    0.84    0.08
  -5   5 -10    0.95    0.09
   5   5  10    0.88    0.08
  -5   5 -10    1.08    0.08
   5  -5  10    1.00    0.09
   5   5 -10    0.92    0.05
  -5   6 -10   11.73    0.36
   5   6  10   11.35    0.37
   5   7  10    0.08    0.04
  -5   7 -10    0.14    0.06
   5   8  10    3.28    0.14
   5   8  10    3.23    0.14
   5   9  10    0.99    0.05
   5   9  10    1.06    0.08
  -6   0  10    9.63    0.30
  -6   0 -10    9.81    0.28
   6   0  10    9.90    0.31
  -6   0 -10    9.48    0.29
  -6   0  10    9.95    0.30
  -6   1 -10    0.57    0.04
  -6   1 -10    0.58    0.06
   6   1  10    0.59    0.06
  -6   1 -10    0.50    0.05
  -6  -1  10    0.59    0.06
  -6  -1 -10    0.54    0.05
  -6   1  10    0.55    0.06
   6  -1  10    0.48    0.05
  -6  -1 -10    0.53    0.05
  -6   1  10    0.48    0.05
  -6  -2  10   11.07    0.34
   6   2  10   11.30    0.35
  -6   2 -10   11.34    0.31
  -6   2 -10   11.20    0.35
  -6  -2  10   11.16    0.33
   6  -2  10   10.68    0.35
  -6   2  10   10.77    0.32
  -6   2  10   11.12    0.33
  -6  -2 -10   10.18    0.33
  -6  -2 -10   11.31    0.31
  -6   3 -10   21.70    0.64
  -6  -3  10   22.17    0.61
  -6  -3  10   21.37    0.60
   6   3  10   21.31    0.62
  -6   3 -10   20.91    0.56
   6  -3  10   20.18    0.62
  -6  -3 -10   22.14    0.60
  -6   3  10   20.20    0.57
  -6  -3 -10   21.94    0.57
  -6   3  10   20.77    0.60
  -6  -4  10    0.94    0.08
  -6   4 -10    0.82    0.05
  -6  -4  10    0.75    0.08
  -6   4 -10    0.85    0.07
   6   4  10    0.86    0.09
   6   4  10    0.79    0.08
  -6  -4 -10    0.65    0.07
  -6   4  10    0.81    0.07
   6  -4  10    0.72    0.07
  -6   5 -10    1.47    0.09
   6   5  10    1.42    0.11
  -6  -5 -10    1.52    0.10
   6   5 -10    1.43    0.07
  -6   5  10    1.31    0.10
   6   6  10    0.46    0.07
   6   7  10    0.13    0.05
   6   7  10    0.16    0.05
   6   8  10    0.97    0.08
   6   8  10    1.16    0.08
   6   8 -10    1.00    0.06
  -7   0 -10   23.12    0.62
  -7   0 -10   22.55    0.59
  -7   0  10   22.96    0.64
   7   0  10   21.98    0.66
  -7   0  10   22.32    0.63
  -7   1 -10   15.07    0.41
  -7   1 -10   14.72    0.41
  -7  -1  10   15.05    0.44
   7   1  10   14.51    0.46
  -7  -1  10   15.24    0.44
  -7   1 -10   14.63    0.48
  -7  -1 -10   15.29    0.41
  -7   1  10   15.08    0.43
  -7   1  10   15.55    0.45
   7  -1  10   14.84    0.46
  -7  -1 -10   15.36    0.44
   7   2  10    1.36    0.09
  -7   2 -10    1.38    0.08
  -7   2 -10    1.35    0.08
  -7  -2  10    1.34    0.09
  -7  -2  10    1.24    0.09
   7  -2  10    1.25    0.09
  -7   2  10    1.32    0.09
  -7   2  10    1.30    0.07
  -7  -2 -10    1.53    0.09
  -7  -2 -10    1.38    0.09
  -7   3 -10    7.32    0.24
  -7  -3  10    7.63    0.25
  -7   3 -10    7.04    0.23
   7   3  10    6.68    0.25
  -7  -3  10    7.20    0.24
   7  -3  10    6.98    0.25
  -7  -3 -10    7.03    0.23
  -7   3  10    7.18    0.25
  -7  -3 -10    7.20    0.25
   7   4  10   14.41    0.44
  -7  -4  10   13.55    0.42
  -7   4 -10   13.65    0.39
  -7  -4  10   14.12    0.43
  -7   4 -10   14.12    0.42
  -7  -4 -10   14.28    0.43
  -7  -4 -10   13.85    0.40
  -7   4  10   13.21    0.42
   7   5  10    0.17    0.05
  -7  -5  10    0.06    0.04
  -7  -5 -10    0.00    0.04
   7   6  10    1.51    0.11
  -7  -6 -10    1.64    0.10
   7   7  10    0.43    0.06
   7   8  10    2.14    0.10
   7   8 -10    2.05    0.09
  -8   0  10    3.26    0.15
  -8   0 -10    3.49    0.14
  -8   0  10    3.42    0.14
  -8   0 -10    3.54    0.13
  -8  -1  10   10.96    0.34
  -8   1 -10   11.05    0.32
  -8  -1  10   10.60    0.34
  -8  -1 -10   10.57    0.33
  -8   1  10   11.24    0.32
  -8   1  10   11.21    0.35
  -8  -1 -10   10.74    0.32
  -8  -2  10    2.26    0.12
  -8   2 -10    2.42    0.11
  -8   2 -10    2.52    0.12
  -8  -2  10    2.46    0.12
  -8  -2 -10    2.56    0.12
  -8   2  10    2.46    0.13
  -8   2  10    2.40    0.09
  -8  -2 -10    2.43    0.12
  -8   3 -10    6.18    0.21
  -8  -3  10    6.40    0.22
  -8   3 -10    6.00    0.20
  -8  -3 -10    6.02    0.22
  -8  -3 -10    5.90    0.21
  -8  -4  10    6.53    0.23
  -8  -4 -10    6.67    0.24
   8   5  10    8.52    0.30
  -8  -5  10    8.67    0.29
  -8  -5 -10    9.06    0.29
   8   6  10    1.61    0.10
  -8  -6 -10    1.64    0.10
   8   7  10    5.36    0.19
  -9   0 -10   49.85    1.29
  -9   0  10   48.25    1.30
  -9  -1  10    2.24    0.11
  -9  -1 -10    2.12    0.10
  -9   1  10    2.10    0.09
  -9  -2  10   -0.02    0.03
  -9   2 -10    0.05    0.03
  -9  -2 -10    0.02    0.03
  -9  -3  10    0.77    0.07
  -9  -3 -10    0.61    0.06
  -9  -4  10    0.34    0.05
  -9  -4 -10    0.23    0.05
   9   5  10    0.67    0.08
  -9  -5  10    0.54    0.06
  -9  -5 -10    0.66    0.07
  -9  -6  10    0.68    0.06
   9   6  10    0.63    0.06
  -9  -6 -10    0.76    0.06
 -10   0  10    0.02    0.02
 -10  -1  10    4.14    0.15
 -10  -1 -10    4.01    0.14
 -10  -2  10    1.60    0.09
 -10  -2 -10    1.62    0.08
 -10  -3  10    4.39    0.16
 -10  -3 -10    4.28    0.15
 -10  -4  10    0.49    0.05
 -10  -4 -10    0.48    0.05
 -10  -5  10    0.95    0.06
 -10  -5 -10    0.97    0.06
 -11  -1  10    1.79    0.07
 -11  -2  10    2.65    0.10
 -11  -3  10    0.08    0.03
 -11  -3 -10    0.09    0.02
   0   0 -11    0.02    0.02
   0   0  11    0.03    0.02
   0   0 -11   -0.03    0.02
   0   1 -11    0.00    0.02
   0   1  11    0.03    0.02
   0  -1  11   -0.02    0.02
   0   1  11   -0.02    0.02
   0   1 -11   -0.02    0.01
   0   1 -11   -0.01    0.02
   0   2 -11   27.56    0.83
   0   2 -11   28.55    0.96
   0   2 -11   29.04    0.82
   0   2  11   27.53    0.97
   0   2 -11   26.51    0.68
   0   3  11   -0.03    0.02
   0   3 -11   -0.02    0.02
   0   3 -11    0.01    0.02
   0   4 -11  252.58    7.33
   0   5 -11    0.00    0.02
   0   5  11    0.02    0.03
   0   6 -11   34.97    1.06
   0   6  11   35.82    0.95
   0   6  11   35.95    0.96
   0   7  11    0.04    0.05
   0   7  11   -0.01    0.02
   0   7 -11   -0.02    0.03
   0   8  11    5.62    0.21
   0   8 -11    5.36    0.19
   0   9  11    0.00    0.05
   0  10  11    1.84    0.10
  -1   0 -11   -0.01    0.02
  -1   0 -11    0.00    0.02
  -1   0 -11   -0.02    0.02
  -1   0  11    0.00    0.02
   1   1  11   17.96    0.49
  -1  -1  11   16.89    0.47
  -1   1 -11   17.82    0.61
  -1   1 -11   17.05    0.53
  -1   1 -11   17.27    0.44
   1   1 -11   16.79    0.53
  -1   1  11   18.18    0.47
   1   2  11   25.37    0.68
  -1   2 -11   24.33    0.74
  -1   2 -11   24.43    0.61
   1   2 -11   22.88    0.86
  -1   2  11   26.29    0.67
   1   2 -11   25.60    0.74
   1   3  11    1.06    0.07
  -1   3 -11    1.20    0.06
  -1   3 -11    1.13    0.06
   1   3 -11    1.04    0.07
   1   3 -11    1.06    0.06
  -1   4 -11   49.01    1.47
   1   4  11   51.45    1.73
   1   4 -11   48.66    1.71
   1   4 -11   51.55    1.48
   1   5  11   30.09    1.01
   1   5  11   28.70    0.79
  -1   5 -11   27.87    0.78
  -1   5 -11   30.75    0.87
  -1   5  11   28.52    0.78
  -1   5  11   27.60    0.78
   1   5 -11   29.18    0.88
  -1   6 -11    0.44    0.04
   1   6  11    0.40    0.05
  -1   6 -11    0.43    0.06
  -1   6  11    0.41    0.06
   1   6 -11    0.37    0.05
  -1   6  11    0.44    0.04
  -1   7 -11    3.52    0.14
   1   7  11    3.65    0.16
  -1   7 -11    3.51    0.15
   1   7  11    3.81    0.14
  -1   7  11    3.73    0.16
  -1   7  11    3.88    0.16
   1   7 -11    3.75    0.15
  -1   8 -11    0.03    0.05
  -1   8 -11    0.08    0.02
   1   8  11    0.07    0.05
   1   8 -11    0.06    0.03
  -1   8  11    0.01    0.03
  -1   8  11    0.06    0.05
   1   9  11    1.27    0.10
  -1   9  11    1.48    0.10
   1  10  11   -0.01    0.04
  -1  10  11   -0.01    0.04
   2   0  11   -0.01    0.03
  -2   0 -11   -0.01    0.02
  -2   0  11   -0.01    0.02
  -2   0 -11   -0.03    0.02
  -2  -1  11  121.01    3.17
   2   1  11  124.57    3.28
  -2   1 -11  121.35    2.95
  -2   1 -11  117.30    3.55
  -2   1  11  126.21    3.17
   2   2  11    2.41    0.09
  -2   2 -11    2.43    0.09
  -2  -2  11    2.40    0.09
  -2   2 -11    2.51    0.10
  -2   2  11    2.46    0.10
   2   3  11   31.61    0.89
  -2   3 -11   32.51    0.96
  -2   3 -11   31.77    0.80
   2   3 -11   33.08    0.96
  -2   3  11   32.95    0.87
  -2   4 -11    1.60    0.08
  -2   4 -11    1.62    0.07
   2   4 -11    1.56    0.09
   2   5  11    1.19    0.08
  -2   5 -11    1.12    0.09
   2   5  11    1.20    0.08
  -2   5 -11    1.11    0.06
  -2   5  11    1.13    0.06
   2   5 -11    1.16    0.06
  -2   5  11    1.08    0.08
   2   6  11    2.47    0.12
  -2   6 -11    2.71    0.13
  -2   6 -11    2.64    0.10
  -2   6  11    2.33    0.12
  -2   7 -11    0.84    0.05
   2   7  11    0.87    0.07
   2   7  11    0.87    0.09
  -2   7 -11    0.79    0.08
  -2   7 -11    0.92    0.05
  -2   7  11    0.93    0.08
  -2   7  11    1.10    0.10
  -2   8 -11    7.54    0.25
   2   8  11    7.80    0.26
   2   8  11    7.37    0.23
  -2   8  11    7.38    0.26
  -2   8  11    7.69    0.26
   2   9  11    1.19    0.09
  -2   9 -11    1.05    0.09
  -2   9  11    1.31    0.09
   2  10  11    0.18    0.04
   3   0  11    0.00    0.03
  -3   0 -11   -0.02    0.03
  -3   0  11   -0.02    0.03
  -3   0 -11   -0.03    0.02
  -3   1 -11   67.92    1.65
   3   1  11   68.41    1.84
  -3   1 -11   67.39    1.99
  -3  -1  11   68.26    1.77
  -3   1  11   67.11    1.78
   3  -1  11   67.25    1.84
  -3  -1 -11   68.24    1.65
   3   2  11    7.60    0.23
  -3   2 -11    7.36    0.24
  -3  -2  11    7.43    0.22
  -3   2 -11    7.57    0.21
  -3   2  11    7.45    0.23
  -3   3 -11    3.08    0.11
   3   3  11    3.03    0.12
  -3   3 -11    3.03    0.11
  -3  -3  11    2.99    0.11
  -3   3  11    2.95    0.12
  -3   4 -11    8.14    0.23
   3   4  11    7.86    0.25
  -3   4 -11    7.72    0.25
   3   4  11    7.62    0.26
  -3   4 -11    8.15    0.25
   3   4 -11    8.11    0.25
  -3   4  11    7.92    0.25
   3   5  11    0.28    0.05
  -3   5 -11    0.41    0.06
  -3   5 -11    0.33    0.03
  -3   5  11    0.32    0.05
  -3   6 -11   22.85    0.65
   3   6  11   22.30    0.63
  -3   6 -11   21.80    0.62
  -3   6 -11   21.60    0.65
   3   6  11   20.96    0.78
  -3   6  11   22.21    0.62
   3   7  11    0.08    0.04
   3   7  11    0.02    0.05
  -3   7 -11    0.18    0.06
  -3   7  11    0.06    0.05
  -3   7  11    0.08    0.03
   3   8  11    1.53    0.09
   3   8  11    1.66    0.11
  -3   8 -11    1.66    0.11
  -3   8  11    1.77    0.11
   3   9  11    0.58    0.07
  -3   9 -11    0.47    0.07
  -3   9  11    0.51    0.06
   4   0  11    0.00    0.03
  -4   0 -11    0.03    0.03
  -4   0  11    0.02    0.03
   4   1  11   16.09    0.47
  -4   1 -11   15.75    0.50
  -4   1 -11   16.35    0.43
  -4  -1  11   16.40    0.46
   4  -1  11   16.86    0.48
  -4   1  11   16.73    0.46
  -4  -1 -11   16.38    0.43
   4   2  11    1.27    0.08
  -4   2 -11    1.24    0.07
  -4  -2  11    1.32    0.07
  -4   2 -11    1.39    0.07
  -4   2  11    1.41    0.08
   4  -2  11    1.42    0.08
  -4  -3  11    7.72    0.24
  -4   3 -11    7.96    0.25
  -4   3 -11    7.80    0.23
   4   3  11    7.88    0.25
  -4   3  11    7.47    0.24
  -4   4 -11    9.51    0.29
   4   4  11    9.02    0.29
  -4   4 -11    9.04    0.28
   4   4  11    8.80    0.29
  -4   4 -11    8.99    0.26
  -4   4  11    8.96    0.26
  -4   4  11    8.94    0.28
  -4   5 -11   -0.04    0.04
   4   5  11    0.00    0.04
  -4   5 -11    0.03    0.03
  -4   5 -11   -0.01    0.02
  -4   6 -11    0.91    0.09
   4   6  11    1.15    0.10
   4   6 -11    0.96    0.07
   4   7  11    0.27    0.06
  -4   7 -11    0.41    0.07
  -4   7  11    0.31    0.04
  -4   7  11    0.29    0.06
   4   8  11   10.84    0.34
  -4   8 -11   11.30    0.34
   4   8  11   10.28    0.33
  -4   8  11   10.65    0.33
   4   9  11    0.05    0.04
  -4   9  11    0.04    0.04
  -5   0  11   -0.02    0.03
   5   0  11    0.05    0.03
  -5   0 -11    0.01    0.03
  -5   1 -11    1.26    0.07
  -5  -1  11    1.33    0.08
  -5   1 -11    1.14    0.07
   5   1  11    1.26    0.08
   5  -1  11    1.24    0.08
  -5  -1 -11    1.23    0.07
  -5   1  11    1.35    0.08
   5   2  11   55.58    1.52
  -5  -2  11   55.87    1.47
  -5  -2  11   55.41    1.46
  -5   2 -11   56.75    1.63
  -5   2 -11   54.49    1.37
  -5   2  11   55.30    1.45
   5  -2  11   55.02    1.52
  -5  -2 -11   56.10    1.37
  -5  -2 -11   52.31    1.46
  -5   2  11   55.10    1.47
  -5   3 -11   30.36    0.76
   5   3  11   30.01    0.85
  -5  -3  11   30.31    0.83
  -5   3 -11   30.42    0.89
  -5  -3  11   30.01    0.81
  -5   3  11   30.12    0.82
  -5  -3 -11   28.50    0.82
   5  -3  11   30.10    0.85
  -5   3  11   29.31    0.80
   5   4  11    5.72    0.21
  -5   4 -11    5.71    0.19
  -5   4 -11    5.88    0.19
   5   4  11    5.85    0.22
   5  -4  11    6.00    0.21
  -5   4  11    5.84    0.20
  -5  -4 -11    5.60    0.21
  -5   5 -11    0.69    0.08
  -5   5 -11    0.76    0.07
   5   5  11    0.45    0.07
   5  -5  11    0.81    0.08
   5   6  11    0.67    0.08
  -5   6 -11    0.92    0.09
   5   7  11    0.74    0.08
   5   8  11    2.83    0.13
   5   8  11    2.96    0.13
  -6   0  11   -0.01    0.03
  -6   0 -11   -0.01    0.03
   6   0  11    0.04    0.03
  -6   0 -11    0.03    0.02
  -6   0  11   -0.01    0.03
  -6   1 -11    1.37    0.07
  -6  -1  11    1.53    0.09
  -6   1 -11    1.50    0.08
  -6   1 -11    1.33    0.08
   6   1  11    1.52    0.09
  -6  -1 -11    1.52    0.08
  -6  -1 -11    1.50    0.08
  -6   1  11    1.60    0.09
  -6   1  11    1.37    0.08
   6  -1  11    1.44    0.09
  -6   2 -11   14.68    0.47
  -6  -2  11   15.17    0.44
   6   2  11   15.29    0.46
  -6  -2  11   14.58    0.44
  -6   2 -11   15.18    0.41
   6  -2  11   15.10    0.46
  -6  -2 -11   15.58    0.41
  -6   2  11   14.51    0.42
  -6   2  11   15.59    0.44
  -6  -2 -11   14.76    0.44
  -6  -3  11    5.24    0.18
  -6   3 -11    5.12    0.18
   6   3  11    4.92    0.19
  -6  -3  11    5.09    0.19
  -6   3 -11    5.17    0.17
   6  -3  11    4.76    0.19
  -6   3  11    5.03    0.19
  -6  -3 -11    4.99    0.19
  -6   3  11    4.87    0.16
  -6  -3 -11    5.00    0.18
  -6  -4  11    4.09    0.17
   6   4  11    3.89    0.17
   6   4  11    4.01    0.18
  -6   4 -11    4.25    0.16
  -6   4 -11    4.24    0.14
  -6  -4 -11    4.09    0.16
  -6  -4 -11    4.04    0.17
  -6   4  11    4.05    0.16
   6  -4  11    4.01    0.17
  -6   5 -11    1.06    0.08
   6   5  11    1.01    0.10
  -6  -5 -11    0.96    0.09
   6   5 -11    1.05    0.05
   6   5 -11    1.08    0.05
   6   6  11    2.53    0.14
   6   7  11    1.57    0.10
   6   7  11    1.41    0.10
   6   8  11    1.01    0.08
   6   8  11    0.89    0.07
  -7   0 -11    0.04    0.03
   7   0  11    0.03    0.04
  -7   0 -11    0.02    0.03
  -7   0  11    0.02    0.03
  -7   0  11    0.00    0.03
  -7  -1  11    0.09    0.04
  -7   1 -11    0.13    0.03
   7   1  11    0.16    0.05
  -7  -1  11    0.05    0.04
  -7   1 -11    0.11    0.04
  -7   1 -11    0.09    0.03
  -7   1  11    0.07    0.04
   7  -1  11    0.08    0.04
  -7   1  11    0.11    0.04
  -7  -1 -11    0.05    0.03
  -7  -1 -11    0.08    0.04
   7   2  11    4.43    0.18
  -7  -2  11    4.26    0.17
  -7   2 -11    4.41    0.16
  -7  -2  11    4.40    0.17
  -7   2 -11    4.45    0.17
   7  -2  11    4.20    0.18
  -7   2  11    4.50    0.17
  -7   2  11    4.25    0.15
  -7  -2 -11    4.79    0.17
  -7  -2 -11    4.54    0.16
  -7   3 -11    6.56    0.21
  -7  -3  11    6.41    0.23
  -7   3 -11    6.45    0.22
  -7  -3  11    6.31    0.23
  -7  -3 -11    6.80    0.22
   7  -3  11    6.77    0.25
  -7  -3 -11    7.07    0.24
  -7   3  11    6.19    0.23
  -7  -4  11    0.61    0.07
  -7   4 -11    0.62    0.07
  -7   4 -11    0.55    0.04
  -7   4  11    0.50    0.06
  -7  -4 -11    0.53    0.07
  -7  -4 -11    0.60    0.07
   7   5  11    1.58    0.11
  -7  -5 -11    1.41    0.10
   7   6  11    2.09    0.12
  -7  -6 -11    2.26    0.12
   7   7  11    2.25    0.11
   7   7  11    2.26    0.11
   7   8  11    0.00    0.03
   7   8 -11    0.05    0.02
  -8   0  11   -0.01    0.03
  -8   0 -11    0.00    0.03
  -8   0 -11    0.01    0.03
  -8   0  11    0.01    0.04
  -8   1 -11    0.00    0.03
  -8  -1  11    0.08    0.04
  -8  -1  11    0.04    0.04
  -8   1  11   -0.01    0.03
  -8   1  11    0.04    0.04
  -8  -1 -11    0.04    0.03
  -8  -1 -11    0.02    0.04
  -8   2 -11    5.14    0.19
  -8   2 -11    5.01    0.18
  -8  -2  11    5.07    0.19
  -8  -2  11    4.84    0.19
  -8  -2 -11    4.96    0.18
  -8   2  11    4.86    0.16
  -8  -2 -11    4.77    0.18
  -8   2  11    4.90    0.19
  -8   3 -11    5.82    0.20
  -8  -3  11    6.00    0.22
  -8  -3 -11    5.66    0.21
  -8  -4  11    0.66    0.07
  -8  -4 -11    0.80    0.08
  -8  -5  11    3.33    0.15
   8   5  11    3.39    0.16
  -8  -5 -11    3.40    0.15
   8   6  11    0.06    0.04
  -8  -6 -11    0.09    0.04
   8   7  11    3.86    0.15
  -9   0  11   -0.01    0.03
  -9   0 -11    0.01    0.02
  -9  -1  11    5.51    0.19
  -9  -1 -11    5.37    0.18
  -9   1  11    4.90    0.17
  -9  -2  11    4.08    0.16
  -9  -2 -11    4.16    0.16
  -9  -3  11    0.40    0.06
  -9  -3 -11    0.41    0.05
  -9  -4  11    0.59    0.06
  -9  -4 -11    0.61    0.07
  -9  -5  11    0.31    0.05
  -9  -5 -11    0.21    0.04
   9   6  11    1.16    0.08
  -9  -6  11    1.10    0.07
  -9  -6 -11    1.11    0.07
 -10   0  11    0.01    0.02
 -10  -1  11   15.45    0.43
 -10  -1 -11   14.99    0.42
 -10  -2  11   11.43    0.33
 -10  -2 -11   10.97    0.32
 -10  -3  11    0.00    0.03
 -10  -3 -11   -0.03    0.03
 -10  -4  11    0.65    0.06
 -10  -4 -11    0.47    0.05
 -10  -5  11    0.10    0.03
 -10  -5 -11    0.17    0.03
 -11  -1  11    2.97    0.10
 -11  -2  11    1.02    0.05
 -11  -3  11    0.17    0.03
   0   0 -12    0.52    0.03
   0   1 -12   -0.02    0.02
   0   1 -12    0.01    0.02
   0   1  12   -0.01    0.02
   0   1 -12    0.01    0.02
   0   2 -12  136.13    4.73
   0   2 -12  134.35    3.35
   0   2  12  137.37    4.73
   0   2 -12  149.21    4.08
   0   3 -12    0.01    0.02
   0   3 -12   -0.01    0.02
   0   3  12    0.01    0.02
   0   4 -12  120.10    3.50
   0   5  12    0.07    0.03
   0   5 -12    0.00    0.02
   0   6 -12   15.56    0.49
   0   6  12   15.96    0.46
   0   6  12   15.17    0.44
   0   7  12   -0.05    0.05
   0   7 -12   -0.01    0.03
   0   7  12    0.02    0.03
   0   8 -12    0.20    0.04
   0   8  12    0.25    0.06
   0   9  12    0.02    0.05
   0  10  12    0.25    0.05
  -1   0 -12   12.97    0.40
  -1   0  12   13.56    0.36
  -1   0 -12   12.82    0.33
   1   1  12   55.15    1.45
  -1   1 -12   53.75    1.83
  -1   1 -12   51.66    1.57
  -1  -1  12   53.17    1.39
  -1   1 -12   53.72    1.30
   1   1 -12   50.45    1.58
  -1   1  12   56.39    1.40
  -1   2 -12   12.15    0.36
  -1   2 -12   11.89    0.30
   1   2  12   11.27    0.33
  -1   2  12   11.29    0.33
   1   2 -12   11.65    0.36
  -1   3 -12    2.73    0.09
  -1   3 -12    2.66    0.10
   1   3  12    2.68    0.13
   1   3 -12    2.58    0.12
   1   4  12    6.34    0.25
  -1   4 -12    6.45    0.21
   1   4 -12    6.49    0.22
   1   4 -12    6.39    0.24
   1   5  12   20.77    0.58
  -1   5 -12   20.75    0.62
  -1   5 -12   20.73    0.57
  -1   5  12   19.86    0.57
  -1   5  12   20.35    0.56
  -1   6 -12    0.23    0.05
   1   6  12    0.21    0.04
  -1   6 -12    0.26    0.04
  -1   6  12    0.30    0.06
   1   6 -12    0.27    0.05
  -1   6  12    0.23    0.04
  -1   7 -12    0.67    0.06
  -1   7 -12    0.72    0.08
   1   7  12    0.80    0.07
   1   7  12    0.75    0.09
  -1   7  12    0.87    0.08
  -1   7  12    0.75    0.08
   1   7 -12    0.76    0.07
  -1   8 -12    1.61    0.11
  -1   8 -12    1.62    0.08
   1   8  12    1.71    0.11
  -1   8  12    1.65    0.11
   1   9  12    1.93    0.11
  -1   9  12    1.83    0.11
   1  10  12    3.79    0.14
  -1  10  12    3.68    0.14
  -2   0 -12   23.21    0.59
   2   0  12   23.95    0.66
  -2   0  12   23.83    0.63
  -2  -1  12    3.24    0.11
  -2   1 -12    3.16    0.12
  -2   1 -12    3.35    0.11
   2   1  12    3.40    0.12
  -2   1  12    3.55    0.12
  -2   2 -12   80.81    1.98
   2   2  12   81.70    2.20
  -2  -2  12   80.11    2.12
  -2   2 -12   81.57    2.38
  -2   2  12   83.54    2.13
   2   3  12   14.29    0.43
  -2   3 -12   15.40    0.46
  -2   3 -12   14.89    0.39
  -2   3  12   14.97    0.42
   2   3 -12   15.20    0.45
  -2   4 -12    0.04    0.03
   2   4  12    0.02    0.04
  -2   4 -12    0.04    0.02
   2   4 -12    0.03    0.02
   2   5  12    8.90    0.34
  -2   5 -12    9.15    0.29
  -2   5 -12    8.94    0.28
   2   5  12    9.24    0.29
  -2   5  12    8.76    0.26
  -2   5  12    8.72    0.28
   2   5 -12    8.79    0.32
   2   6  12    4.20    0.17
  -2   6 -12    4.27    0.15
  -2   6 -12    4.08    0.16
  -2   6  12    4.18    0.17
   2   7  12    5.00    0.20
   2   7  12    5.21    0.19
  -2   7 -12    5.25    0.17
  -2   7 -12    4.73    0.19
  -2   7  12    5.01    0.20
  -2   7  12    4.93    0.19
  -2   8 -12    1.43    0.10
   2   8  12    1.37    0.11
   2   8  12    1.39    0.08
  -2   8  12    1.45    0.10
  -2   9 -12   -0.07    0.04
   2   9  12    0.04    0.05
  -2   9  12    0.06    0.04
  -3   0 -12   18.52    0.48
  -3   0  12   19.07    0.51
   3   0  12   18.27    0.53
  -3   1 -12    8.68    0.29
   3   1  12    9.36    0.27
  -3   1 -12    8.81    0.24
  -3  -1  12    8.77    0.26
   3  -1  12    8.80    0.27
  -3  -1 -12    9.05    0.25
  -3   1  12    9.05    0.26
   3   2  12   27.61    0.78
  -3  -2  12   27.29    0.75
  -3   2 -12   29.28    0.71
  -3   2 -12   28.54    0.84
  -3   2  12   27.76    0.76
  -3   3 -12   29.48    0.85
   3   3  12   28.14    0.80
  -3   3 -12   28.53    0.72
  -3   3  12   28.49    0.78
  -3   4 -12    8.66    0.27
  -3   4 -12    9.07    0.28
   3   4  12    8.70    0.28
  -3   4 -12    8.55    0.25
  -3   4  12    8.46    0.26
   3   4 -12    8.81    0.27
  -3   4  12    8.70    0.27
  -3   5 -12    1.72    0.07
   3   5  12    1.58    0.10
  -3   5 -12    1.62    0.10
  -3   5  12    1.52    0.07
   3   6  12   20.87    0.78
  -3   6 -12   22.02    0.65
  -3   6 -12   22.51    0.65
  -3   6 -12   21.92    0.62
   3   6  12   22.10    0.63
  -3   6  12   21.64    0.61
   3   7  12   43.48    1.21
  -3   7 -12   45.85    1.20
  -3   7  12   44.42    1.20
  -3   7  12   45.50    1.34
   3   8  12    1.52    0.11
   3   8  12    1.27    0.08
  -3   8 -12    1.44    0.11
  -3   8  12    1.32    0.10
   3   9  12    1.03    0.09
  -3   9  12    1.18    0.08
   4   0  12  176.99    4.78
  -4   0  12  180.00    4.61
  -4   0 -12  175.40    4.29
   4   1  12    3.53    0.14
  -4   1 -12    3.51    0.12
  -4   1 -12    3.50    0.14
  -4  -1  12    3.68    0.13
  -4   1  12    3.65    0.13
  -4  -1 -12    3.61    0.12
   4  -1  12    3.57    0.14
  -4   2 -12    2.88    0.11
  -4  -2  12    2.85    0.11
  -4   2 -12    2.95    0.11
   4   2  12    2.97    0.12
  -4   2  12    2.79    0.12
   4  -2  12    2.89    0.12
   4   3  12    6.32    0.21
  -4  -3  12    6.22    0.20
  -4   3 -12    6.33    0.19
  -4   3 -12    6.20    0.21
  -4   3  12    5.85    0.19
  -4   3  12    6.27    0.21
  -4   4 -12   28.79    0.74
  -4   4 -12   31.13    0.86
   4   4  12   27.91    0.81
  -4   4 -12   28.90    0.79
  -4   4  12   27.82    0.77
  -4   4  12   28.12    0.79
  -4   5 -12    1.30    0.10
  -4   5 -12    1.37    0.08
   4   5  12    1.21    0.10
  -4   5 -12    1.21    0.06
   4   6  12    0.83    0.08
  -4   6 -12    0.70    0.08
   4   7  12    0.62    0.07
  -4   7 -12    0.56    0.08
  -4   7  12    0.43    0.05
   4   8  12    1.64    0.11
   4   8  12    1.60    0.09
  -4   8  12    1.65    0.10
   4   9  12    0.13    0.04
  -5   0 -12   47.19    1.15
  -5   0  12   44.16    1.22
  -5   0 -12   43.97    1.21
  -5   0  12   47.62    1.23
   5   0  12   47.39    1.28
  -5  -1  12    2.20    0.10
  -5   1 -12    2.34    0.10
  -5  -1  12    2.20    0.11
   5   1  12    2.33    0.11
  -5   1 -12    2.21    0.10
  -5   1 -12    2.11    0.09
   5  -1  12    2.42    0.11
  -5   1  12    2.28    0.10
  -5  -1 -12    2.42    0.10
  -5   1  12    2.37    0.11
  -5  -1 -12    2.17    0.10
  -5   2 -12    3.78    0.14
  -5  -2  12    3.75    0.14
   5   2  12    3.81    0.15
  -5   2 -12    3.71    0.14
  -5   2  12    3.62    0.14
  -5   2  12    3.91    0.15
  -5  -2 -12    3.71    0.15
   5  -2  12    3.65    0.15
  -5  -2 -12    3.80    0.14
  -5  -3  12    0.07    0.03
   5   3  12    0.02    0.03
  -5   3 -12    0.01    0.02
  -5  -3  12    0.00    0.03
  -5   3 -12    0.02    0.03
  -5  -3 -12    0.02    0.03
  -5   3  12    0.02    0.03
  -5   3  12    0.07    0.03
   5  -3  12    0.03    0.04
   5   4  12    0.03    0.04
  -5   4 -12    0.01    0.02
   5   4  12   -0.02    0.03
  -5   4 -12   -0.01    0.03
  -5   4  12   -0.04    0.03
  -5  -4 -12   -0.03    0.03
   5  -4  12    0.02    0.04
   5   5  12    2.83    0.15
  -5   5 -12    2.84    0.13
   5  -5  12    2.79    0.14
   5   6  12   27.99    0.79
   5   7  12    1.83    0.11
   5   8  12    6.73    0.22
   5   8  12    6.47    0.22
  -6   0 -12   14.23    0.41
  -6   0  12   15.22    0.43
  -6   0  12   14.65    0.43
  -6   0 -12   14.41    0.40
   6   0  12   14.59    0.44
  -6   1 -12    0.59    0.06
   6   1  12    0.36    0.05
  -6   1 -12    0.46    0.04
  -6  -1  12    0.38    0.05
  -6  -1  12    0.50    0.06
  -6   1 -12    0.44    0.05
   6  -1  12    0.37    0.05
  -6  -1 -12    0.50    0.05
  -6   1  12    0.44    0.05
  -6   1  12    0.43    0.05
  -6  -1 -12    0.52    0.05
  -6  -2  12    3.10    0.13
  -6   2 -12    3.33    0.13
  -6  -2  12    3.10    0.14
   6   2  12    3.34    0.14
  -6   2 -12    3.11    0.13
  -6   2  12    3.27    0.14
   6  -2  12    3.26    0.14
  -6  -2 -12    3.15    0.14
  -6   2  12    3.09    0.12
  -6  -2 -12    3.16    0.13
  -6   3 -12    3.36    0.13
  -6  -3  12    3.53    0.14
  -6  -3  12    3.35    0.15
   6   3  12    3.16    0.14
  -6   3 -12    3.31    0.13
  -6  -3 -12    3.25    0.14
   6  -3  12    3.09    0.14
  -6   3  12    3.02    0.12
  -6   3  12    3.30    0.14
  -6  -3 -12    3.45    0.14
  -6   4 -12    0.02    0.03
   6   4  12   -0.02    0.04
  -6   4 -12    0.03    0.02
  -6  -4  12    0.08    0.04
   6   4  12   -0.03    0.04
  -6  -4 -12    0.03    0.04
  -6  -4 -12   -0.02    0.03
  -6   4  12   -0.02    0.03
   6  -4  12    0.01    0.04
   6   5  12    0.03    0.04
  -6   5 -12    0.04    0.04
  -6  -5 -12    0.06    0.04
   6   6  12    2.91    0.15
   6   7  12    6.61    0.23
   6   7  12    6.51    0.22
   6   8  12    5.46    0.18
   6   8  12    5.20    0.18
  -7   0  12    1.13    0.08
  -7   0 -12    1.07    0.08
   7   0  12    1.09    0.09
  -7   0 -12    1.09    0.07
  -7   0  12    1.06    0.09
  -7   1 -12   31.12    0.84
  -7   1 -12   32.33    0.82
  -7  -1  12   31.16    0.88
   7   1  12   31.97    0.92
  -7  -1  12   33.03    0.88
  -7   1  12   32.92    0.88
   7  -1  12   32.03    0.92
  -7  -1 -12   32.52    0.82
  -7  -1 -12   30.37    0.87
  -7   1  12   31.73    0.86
  -7  -2  12    5.45    0.20
   7   2  12    5.13    0.20
  -7  -2  12    4.93    0.19
  -7   2 -12    5.55    0.20
  -7   2 -12    5.20    0.18
   7  -2  12    5.47    0.21
  -7   2  12    5.35    0.18
  -7  -2 -12    5.42    0.19
  -7  -2 -12    5.36    0.19
  -7   2  12    5.35    0.20
  -7  -3  12   29.70    0.84
  -7   3 -12   30.73    0.91
  -7   3 -12   29.69    0.78
  -7  -3  12   29.95    0.84
  -7  -3 -12   30.19    0.79
  -7  -3 -12   30.44    0.84
  -7   3  12   30.54    0.84
  -7  -4  12   10.51    0.34
  -7   4 -12   10.57    0.33
  -7   4 -12    9.75    0.31
  -7  -4 -12   10.56    0.34
  -7  -4 -12   10.47    0.31
   7   5  12    5.49    0.22
  -7  -5 -12    5.96    0.22
   7   6  12    8.75    0.29
  -7  -6 -12    8.46    0.29
   7   7  12    5.73    0.20
   7   7  12    5.09    0.18
   7   8  12    5.82    0.19
  -8   0 -12    2.79    0.11
  -8   0  12    2.82    0.14
  -8   0  12    2.83    0.12
  -8   0 -12    2.64    0.12
  -8  -1  12   24.76    0.73
  -8  -1  12   26.61    0.72
  -8   1 -12   25.14    0.68
  -8  -1 -12   26.43    0.71
  -8   1  12   26.09    0.73
  -8   1  12   25.67    0.71
  -8  -1 -12   25.76    0.68
  -8   2 -12    3.22    0.13
  -8   2 -12    3.17    0.14
  -8  -2  12    3.41    0.15
  -8  -2 -12    3.26    0.14
  -8   2  12    3.07    0.11
  -8  -2 -12    3.22    0.14
  -8   3 -12    1.16    0.07
  -8  -3  12    1.12    0.09
  -8  -3 -12    1.22    0.09
  -8  -4  12    4.69    0.18
  -8  -4 -12    4.40    0.18
  -8  -5  12    4.59    0.18
   8   5  12    4.48    0.19
  -8  -5 -12    4.60    0.18
   8   6  12    0.04    0.04
  -8  -6 -12    0.03    0.03
   8   7  12    0.61    0.06
  -9   0  12    1.75    0.09
  -9   0 -12    1.81    0.08
  -9  -1  12    0.20    0.04
  -9   1  12    0.22    0.04
  -9  -1 -12    0.19    0.04
  -9  -2  12   17.44    0.51
  -9  -2 -12   18.05    0.51
  -9  -3  12    3.79    0.16
  -9  -3 -12    4.12    0.16
  -9  -4  12    1.50    0.09
  -9  -4 -12    1.29    0.09
  -9  -5  12    1.71    0.09
  -9  -5 -12    1.95    0.10
   9   6  12    3.84    0.15
  -9  -6 -12    3.91    0.14
 -10   0  12    0.63    0.05
 -10  -1  12    0.73    0.06
 -10  -1 -12    0.75    0.05
 -10  -2  12    0.07    0.03
 -10  -2 -12    0.06    0.03
 -10  -3  12    0.01    0.03
 -10  -3 -12    0.04    0.03
 -10  -4  12    0.19    0.04
 -10  -4 -12    0.16    0.03
 -10  -5 -12    0.25    0.04
 -11  -1  12    2.40    0.08
 -11  -2  12    0.16    0.03
   0   0 -13   -0.07    0.02
   0   1  13    0.01    0.02
   0   1 -13    0.01    0.02
   0   2 -13    0.74    0.06
   0   2 -13    0.81    0.04
   0   2 -13    0.73    0.06
   0   3 -13   -0.01    0.02
   0   3 -13    0.01    0.02
   0   4 -13    8.09    0.27
   0   5  13    0.02    0.03
   0   5 -13   -0.02    0.03
   0   6  13    8.55    0.27
   0   6  13    8.35    0.28
   0   6 -13    8.66    0.29
   0   7 -13   -0.01    0.03
   0   7  13    0.05    0.05
   0   7  13   -0.02    0.02
   0   8  13   62.85    1.66
   0   9  13    0.00    0.04
  -1   0 -13    0.06    0.02
  -1   0 -13   -0.04    0.02
  -1   0  13   -0.01    0.02
  -1   1 -13    0.10    0.03
  -1  -1  13    0.13    0.02
  -1   1 -13    0.09    0.02
   1   1  13    0.09    0.03
   1   1 -13    0.07    0.02
  -1   1  13    0.07    0.03
   1   2  13    7.07    0.21
  -1   2 -13    6.96    0.23
  -1   2 -13    6.91    0.19
  -1   2  13    7.38    0.22
   1   2 -13    7.32    0.23
  -1   3 -13   38.04    0.94
  -1   3 -13   38.99    1.14
   1   3 -13   37.93    1.32
   1   4  13    0.34    0.05
   1   4  13    0.31    0.04
  -1   4 -13    0.26    0.04
   1   4 -13    0.28    0.03
  -1   4  13    0.30    0.04
  -1   5 -13   22.61    0.66
  -1   5 -13   21.13    0.60
   1   5  13   20.83    0.61
  -1   5  13   22.74    0.60
  -1   5  13   21.22    0.60
   1   6  13    2.36    0.11
  -1   6 -13    2.11    0.11
  -1   6 -13    2.17    0.10
  -1   6  13    2.25    0.12
  -1   6  13    2.27    0.10
  -1   7 -13    0.94    0.06
   1   7  13    0.81    0.09
  -1   7 -13    0.92    0.09
   1   7  13    0.78    0.07
  -1   7  13    0.91    0.09
   1   7 -13    0.91    0.08
   1   8  13    3.89    0.17
  -1   8  13    4.04    0.17
   1   9  13    1.08    0.09
  -1   9  13    1.21    0.09
  -2   0  13    0.01    0.02
  -2   0 -13   -0.02    0.02
   2   0  13    0.02    0.03
  -2  -1  13    2.56    0.09
  -2   1 -13    2.58    0.10
   2   1  13    2.54    0.10
  -2   1 -13    2.58    0.09
  -2  -1 -13    2.48    0.09
  -2   1  13    2.58    0.10
   2   2  13    0.25    0.04
  -2   2 -13    0.18    0.03
  -2   2 -13    0.27    0.03
  -2   2  13    0.25    0.04
   2   2 -13    0.21    0.03
  -2   3 -13    2.78    0.10
  -2   3 -13    2.77    0.11
   2   3 -13    2.87    0.10
  -2   3  13    2.85    0.12
  -2   4 -13    1.78    0.08
  -2   4 -13    1.63    0.08
   2   4  13    1.77    0.10
  -2   4 -13    1.49    0.09
   2   4 -13    1.69    0.09
  -2   4  13    1.76    0.08
   2   5  13   53.52    1.38
  -2   5 -13   53.85    1.52
  -2   5 -13   51.72    1.36
   2   5  13   50.39    1.79
  -2   5  13   52.43    1.36
   2   5 -13   48.71    1.76
  -2   5  13   50.72    1.36
   2   6  13    0.79    0.07
  -2   6 -13    0.95    0.06
  -2   6 -13    0.92    0.09
  -2   6  13    0.87    0.08
  -2   7 -13    0.09    0.05
   2   7  13    0.16    0.06
   2   7  13    0.13    0.04
  -2   7 -13    0.08    0.03
  -2   7  13    0.12    0.04
  -2   7  13    0.06    0.05
  -2   8 -13    1.26    0.10
   2   8  13    1.18    0.10
   2   8  13    1.18    0.07
  -2   8  13    1.04    0.09
   2   9  13    1.56    0.10
  -2   9  13    1.42    0.09
  -3   0  13   -0.02    0.02
   3   0  13   -0.01    0.03
  -3   0 -13    0.01    0.03
  -3   1 -13    1.72    0.08
   3   1  13    1.67    0.08
  -3  -1  13    1.59    0.08
  -3   1 -13    1.63    0.07
   3  -1  13    1.64    0.08
  -3   1  13    1.64    0.08
  -3  -1 -13    1.72    0.08
  -3  -2  13    4.71    0.15
   3   2  13    5.04    0.17
  -3   2 -13    4.87    0.15
  -3   2 -13    4.51    0.17
  -3   2  13    5.03    0.17
  -3   3 -13    5.17    0.16
   3   3  13    5.19    0.18
  -3   3 -13    5.16    0.18
  -3   3  13    5.35    0.18
  -3   4 -13    5.90    0.20
  -3   4 -13    5.95    0.20
  -3   4 -13    5.89    0.18
   3   4  13    6.32    0.22
   3   4 -13    5.83    0.19
  -3   4  13    5.85    0.19
  -3   5 -13   14.30    0.43
  -3   5 -13   13.69    0.41
   3   5  13   14.33    0.42
  -3   5  13   13.27    0.39
  -3   6 -13    0.01    0.02
  -3   6 -13    0.02    0.02
   3   6  13    0.02    0.03
   3   6  13    0.00    0.04
  -3   6 -13    0.01    0.05
  -3   6  13    0.02    0.04
  -3   7 -13    3.08    0.15
   3   7  13    2.89    0.14
  -3   7  13    2.76    0.14
  -3   7  13    2.77    0.13
  -3   8 -13    2.90    0.14
   3   8  13    2.81    0.14
   3   8  13    2.62    0.11
  -3   8  13    2.63    0.13
   3   9  13    6.56    0.21
  -3   9  13    6.06    0.20
  -4   0 -13    0.00    0.03
  -4   0  13    0.01    0.03
   4   0  13    0.00    0.03
  -4   1 -13    0.06    0.03
   4   1  13    0.02    0.03
  -4  -1  13    0.03    0.03
  -4   1 -13    0.05    0.03
  -4   1  13   -0.01    0.03
  -4  -1 -13    0.05    0.03
   4  -1  13    0.01    0.03
  -4  -2  13   28.33    0.78
   4   2  13   29.39    0.81
  -4   2 -13   28.72    0.87
  -4   2 -13   29.07    0.73
  -4   2  13   29.15    0.79
   4  -2  13   28.91    0.82
  -4  -2 -13   29.71    0.73
  -4   2  13   27.78    0.79
   4   3  13   28.39    0.81
  -4   3 -13   28.88    0.86
   4   3  13   28.03    0.80
  -4   3 -13   29.49    0.73
  -4   3  13   27.58    0.77
  -4   3  13   28.13    0.78
   4  -3  13   29.14    0.82
  -4  -3 -13   29.29    0.79
   4   4  13    0.09    0.05
  -4   4 -13    0.08    0.02
  -4   4 -13    0.10    0.04
  -4  -4 -13    0.07    0.04
   4   4 -13    0.10    0.03
  -4   4  13    0.11    0.03
  -4   4  13    0.12    0.04
  -4   5 -13    0.37    0.04
   4   5  13    0.44    0.07
  -4   5 -13    0.39    0.05
   4   6  13   23.78    0.68
  -4   6 -13   23.52    0.67
   4   7  13    0.27    0.05
   4   8  13    4.05    0.17
   4   8  13    4.08    0.15
   4   9  13    0.49    0.06
  -5   0  13    0.06    0.03
  -5   0 -13    0.01    0.03
  -5   0 -13    0.02    0.03
   5   0  13    0.01    0.03
  -5   0  13    0.01    0.03
  -5  -1  13    9.26    0.29
  -5  -1  13    9.50    0.29
   5   1  13    9.66    0.30
  -5   1 -13    8.89    0.31
  -5   1 -13    9.52    0.27
  -5   1 -13    9.24    0.27
  -5  -1 -13    8.95    0.28
  -5   1  13    9.35    0.29
   5  -1  13    9.59    0.30
  -5  -1 -13    9.69    0.27
  -5   1  13    9.62    0.29
  -5   2 -13    0.51    0.04
  -5  -2  13    0.51    0.06
  -5  -2  13    0.66    0.06
  -5   2 -13    0.58    0.06
   5   2  13    0.67    0.07
  -5   2 -13    0.59    0.05
  -5  -2 -13    0.47    0.05
   5  -2  13    0.48    0.06
  -5   2  13    0.51    0.05
  -5   2  13    0.59    0.06
  -5  -2 -13    0.53    0.05
  -5  -3  13    0.28    0.04
  -5   3 -13    0.29    0.04
  -5   3 -13    0.24    0.04
   5   3  13    0.29    0.05
  -5  -3  13    0.30    0.05
  -5  -3 -13    0.28    0.05
  -5  -3 -13    0.26    0.05
   5  -3  13    0.27    0.05
  -5   3  13    0.21    0.04
  -5   3  13    0.32    0.05
  -5   4 -13    2.58    0.11
  -5   4 -13    2.54    0.10
   5   4  13    2.66    0.14
   5   4  13    2.41    0.12
   5  -4  13    2.29    0.13
  -5  -4 -13    2.44    0.13
  -5   4  13    2.54    0.12
   5   5  13    0.18    0.05
  -5   5 -13    0.15    0.04
   5   6  13    0.10    0.05
   5   7  13    0.43    0.06
   5   8  13    1.18    0.08
   5   8  13    1.17    0.09
  -6   0 -13    0.02    0.03
  -6   0  13    0.00    0.03
   6   0  13    0.02    0.03
  -6   0  13    0.03    0.03
  -6   0 -13    0.04    0.03
  -6  -1  13    4.04    0.16
  -6   1 -13    4.19    0.15
  -6  -1  13    4.14    0.16
  -6   1 -13    4.00    0.14
  -6   1 -13    3.82    0.16
   6   1  13    3.92    0.16
   6  -1  13    3.87    0.16
  -6  -1 -13    3.89    0.15
  -6   1  13    4.22    0.16
  -6  -1 -13    4.14    0.15
  -6   1  13    3.89    0.15
  -6  -2  13    0.02    0.03
  -6   2 -13    0.03    0.03
  -6  -2  13    0.04    0.04
   6   2  13    0.06    0.04
  -6   2 -13    0.03    0.03
  -6   2  13   -0.01    0.03
  -6  -2 -13    0.07    0.04
  -6  -2 -13    0.02    0.03
   6  -2  13    0.09    0.04
  -6   2  13    0.06    0.04
  -6  -3  13    2.82    0.14
  -6   3 -13    2.77    0.12
  -6   3 -13    2.75    0.12
  -6  -3  13    2.89    0.12
   6   3  13    2.60    0.13
  -6   3  13    2.56    0.10
  -6   3  13    2.45    0.13
   6  -3  13    2.51    0.13
  -6  -3 -13    2.72    0.13
  -6  -3 -13    2.87    0.12
  -6  -4  13    0.54    0.07
  -6   4 -13    0.43    0.04
   6   4  13    0.39    0.07
  -6   4 -13    0.43    0.06
  -6   4  13    0.43    0.06
  -6  -4 -13    0.52    0.06
  -6  -4 -13    0.40    0.06
   6   5  13    0.03    0.05
  -6   5 -13    0.02    0.04
  -6  -5 -13   -0.01    0.04
  -6  -5 -13    0.05    0.04
   6   6  13    0.18    0.06
   6   7  13    1.30    0.09
   6   7  13    1.13    0.09
   6   8  13    0.06    0.04
   6   8  13    0.01    0.03
   6   8 -13    0.01    0.02
   7   0  13    0.02    0.04
  -7   0 -13    0.01    0.03
  -7   0  13   -0.01    0.03
  -7   0 -13    0.04    0.04
  -7   0  13    0.02    0.04
  -7  -1  13    5.35    0.20
  -7   1 -13    5.42    0.19
  -7   1 -13    5.49    0.17
  -7  -1  13    5.70    0.20
   7   1  13    5.42    0.21
  -7   1  13    5.59    0.20
  -7  -1 -13    5.46    0.19
   7  -1  13    5.15    0.21
  -7  -1 -13    5.29    0.19
  -7   1  13    5.59    0.19
  -7  -2  13    0.21    0.05
  -7  -2  13    0.14    0.05
  -7   2 -13    0.15    0.04
  -7   2 -13    0.13    0.04
  -7   2  13    0.14    0.05
  -7   2  13    0.16    0.04
  -7  -2 -13    0.13    0.04
  -7  -2 -13    0.10    0.04
  -7   3 -13    9.26    0.31
  -7  -3  13    9.32    0.31
  -7   3 -13    9.30    0.28
  -7  -3  13    9.03    0.30
  -7  -3 -13    9.28    0.30
  -7   3  13    9.36    0.30
  -7  -3 -13    8.99    0.28
  -7   4 -13    0.04    0.02
  -7  -4  13    0.07    0.04
  -7  -4 -13    0.08    0.04
   7   5  13   11.23    0.37
  -7  -5 -13   11.16    0.36
   7   6  13    1.16    0.09
  -7  -6 -13    1.17    0.09
   7   7  13    0.06    0.04
   7   7  13    0.07    0.04
  -8   0 -13   -0.01    0.03
  -8   0  13    0.02    0.04
  -8   0 -13    0.01    0.03
  -8   0  13    0.00    0.03
  -8  -1  13    1.80    0.10
  -8   1 -13    1.71    0.10
  -8  -1  13    1.74    0.12
  -8  -1 -13    1.72    0.09
  -8   1  13    1.92    0.09
  -8  -1 -13    1.75    0.10
  -8   2 -13    5.84    0.21
  -8  -2  13    5.75    0.21
  -8  -2 -13    5.83    0.21
  -8   2  13    5.61    0.18
  -8  -3  13   14.62    0.44
  -8   3 -13   14.27    0.46
  -8  -3 -13   14.64    0.43
  -8  -4  13    5.84    0.22
  -8  -4 -13    6.06    0.22
   8   5  13    0.24    0.05
  -8  -5  13    0.16    0.04
  -8  -5 -13    0.12    0.04
   8   6  13    1.06    0.08
  -8  -6 -13    0.96    0.07
   8   7  13    1.45    0.08
  -9   0  13    0.03    0.03
  -9   0 -13    0.00    0.02
  -9  -1  13    0.02    0.03
  -9   1  13    0.01    0.03
  -9  -1 -13    0.02    0.03
  -9  -2  13    3.18    0.14
  -9  -2 -13    3.29    0.13
  -9  -3  13    0.69    0.07
  -9  -3 -13    0.52    0.06
  -9  -4  13    0.03    0.03
  -9  -4 -13    0.10    0.04
  -9  -5  13    3.99    0.15
  -9  -5 -13    3.92    0.15
  -9  -6 -13    0.09    0.03
 -10   0  13    0.02    0.02
 -10  -1  13    0.17    0.04
 -10  -1 -13    0.13    0.02
 -10  -2  13    0.24    0.04
 -10  -2 -13    0.35    0.04
 -10  -3  13    1.69    0.09
 -10  -3 -13    1.80    0.08
 -10  -4  13    0.59    0.05
 -10  -4 -13    0.46    0.04
 -11  -2  13    0.17    0.03
   0   0 -14    9.38    0.30
   0   1  14    0.00    0.02
   0   1 -14    0.03    0.02
   0   2 -14   59.87    2.05
   0   3 -14    0.00    0.02
   0   3 -14   -0.01    0.02
   0   4 -14   28.37    0.85
   0   4  14   27.61    0.76
   0   5 -14   -0.01    0.03
   0   5  14    0.01    0.03
   0   6 -14   77.09    2.18
   0   6  14   72.03    1.93
   0   6  14   72.15    1.94
   0   7  14   -0.03    0.04
   0   7  14    0.03    0.03
   0   7 -14    0.02    0.03
   0   8  14    0.85    0.09
   0   9  14   -0.05    0.04
  -1   0 -14   78.82    1.90
  -1   0 -14   77.48    2.31
  -1   0  14   78.76    2.04
  -1  -1  14    4.98    0.15
  -1   1 -14    4.84    0.14
  -1   1 -14    4.96    0.20
   1   1  14    5.25    0.16
  -1   1  14    5.23    0.16
   1   1 -14    5.09    0.17
  -1  -1 -14    5.25    0.15
  -1   2 -14   13.60    0.35
  -1   2 -14   13.44    0.43
   1   2 -14   14.53    0.42
  -1   3 -14    0.58    0.05
  -1   3 -14    0.53    0.04
   1   3 -14    0.49    0.05
  -1   4 -14    3.92    0.15
   1   4  14    3.98    0.16
   1   4  14    4.10    0.18
  -1   4  14    4.30    0.15
   1   4 -14    4.35    0.16
  -1   5 -14    0.12    0.03
   1   5  14    0.16    0.04
  -1   5  14    0.09    0.05
  -1   5  14    0.12    0.03
   1   6  14    1.58    0.09
  -1   6 -14    1.54    0.08
  -1   6  14    1.58    0.08
  -1   6  14    1.58    0.10
   1   7  14   46.10    1.21
  -1   7 -14   44.13    1.35
   1   7  14   46.32    1.23
  -1   7  14   45.59    1.22
   1   8  14    0.20    0.06
  -1   8  14    0.25    0.06
   1   9  14    0.72    0.07
  -1   9  14    0.76    0.07
   2   0  14   14.51    0.41
  -2   0  14   14.17    0.40
  -2   0 -14   14.11    0.37
  -2  -1  14    6.49    0.20
  -2   1 -14    6.63    0.19
   2   1  14    6.80    0.21
  -2   1  14    7.01    0.21
  -2  -1 -14    6.57    0.19
  -2   2 -14    5.33    0.16
  -2   2 -14    5.55    0.19
   2   2  14    5.80    0.18
   2   2 -14    5.48    0.19
  -2   2  14    5.84    0.18
  -2   3 -14    0.16    0.03
  -2   3 -14    0.06    0.03
   2   3 -14    0.09    0.02
   2   4  14   10.65    0.34
  -2   4 -14   10.76    0.30
  -2   4 -14   10.74    0.32
  -2   4 -14   11.19    0.35
  -2   4  14   10.72    0.32
   2   5  14    1.18    0.09
  -2   5 -14    1.20    0.07
  -2   5 -14    1.11    0.09
   2   5  14    1.15    0.09
   2   5 -14    1.01    0.06
  -2   5  14    1.34    0.07
  -2   5  14    1.20    0.09
  -2   6 -14    3.12    0.15
  -2   6 -14    3.36    0.13
   2   6  14    3.51    0.15
  -2   6  14    3.20    0.12
  -2   6  14    3.36    0.15
  -2   7 -14   15.92    0.47
  -2   7 -14   16.69    0.49
   2   7  14   15.46    0.47
   2   7  14   16.85    0.48
  -2   7  14   15.69    0.47
  -2   7  14   15.95    0.52
   2   8  14    2.49    0.11
   2   8  14    2.87    0.14
  -2   8  14    2.69    0.13
   2   9  14    0.17    0.05
  -2   9  14    0.11    0.05
  -3   0  14    9.90    0.29
   3   0  14   10.00    0.30
  -3   0 -14    9.86    0.27
  -3  -1  14   21.11    0.59
  -3   1 -14   21.38    0.66
  -3   1 -14   21.69    0.55
   3   1  14   21.71    0.61
  -3  -1 -14   21.83    0.55
  -3   1  14   21.70    0.59
   3  -1  14   21.46    0.62
  -3   2 -14    3.11    0.11
   3   2  14    3.11    0.12
  -3   2 -14    2.97    0.12
  -3  -2  14    3.08    0.11
  -3   2  14    3.01    0.12
  -3   3 -14    0.24    0.03
   3   3  14    0.32    0.04
  -3   3 -14    0.52    0.05
  -3   3  14    0.23    0.04
   3   3 -14    0.23    0.03
  -3   3  14    0.35    0.05
   3   4  14   26.99    0.76
  -3   4 -14   26.79    0.69
  -3   4 -14   28.11    0.82
  -3   4  14   26.76    0.74
  -3   5 -14    2.98    0.12
  -3   5 -14    2.81    0.14
   3   5  14    3.07    0.14
   3   5 -14    2.82    0.14
  -3   5  14    2.83    0.11
  -3   6 -14    3.87    0.16
   3   6  14    3.64    0.16
  -3   6 -14    3.70    0.14
   3   7  14   11.39    0.35
  -3   7 -14   11.04    0.34
  -3   7  14   10.87    0.34
  -3   7  14   10.52    0.36
   3   8  14    0.84    0.09
   3   8  14    0.76    0.06
  -3   8  14    0.86    0.08
   3   9  14    0.26    0.05
  -3   9  14    0.14    0.04
  -4   0 -14   57.45    1.42
  -4   0  14   58.37    1.52
   4   0  14   56.85    1.58
  -4   1 -14   27.24    0.70
  -4  -1  14   27.27    0.75
   4   1  14   27.95    0.78
   4  -1  14   27.69    0.78
  -4   1  14   27.60    0.75
  -4  -1 -14   27.24    0.70
  -4  -2  14    0.09    0.03
   4   2  14    0.12    0.04
  -4   2 -14    0.10    0.03
  -4   2 -14    0.06    0.03
  -4  -2 -14    0.11    0.03
  -4  -2 -14    0.11    0.04
   4  -2  14    0.08    0.04
  -4   2  14    0.11    0.03
  -4   2  14    0.11    0.04
  -4   3 -14    0.10    0.04
  -4   3 -14    0.16    0.03
   4   3  14    0.16    0.05
   4   3  14    0.26    0.04
  -4   3  14    0.14    0.04
   4  -3  14    0.22    0.05
  -4   3  14    0.22    0.04
  -4  -3 -14    0.19    0.04
  -4   4 -14    1.02    0.07
  -4   4 -14    1.03    0.06
   4   4  14    1.23    0.10
   4   4 -14    0.97    0.06
  -4   4  14    0.88    0.06
  -4  -4 -14    1.09    0.09
  -4   4  14    0.87    0.08
  -4   5 -14    0.35    0.05
   4   5  14    0.30    0.06
  -4   5 -14    0.36    0.04
   4   6  14    5.10    0.20
   4   7  14    3.62    0.16
   4   8  14    1.67    0.11
   4   8  14    1.63    0.09
   4   9  14    0.01    0.04
  -5   0  14    0.19    0.04
   5   0  14    0.18    0.04
  -5   0 -14    0.13    0.04
  -5   0 -14    0.19    0.04
  -5   0  14    0.18    0.04
  -5   1 -14    6.02    0.19
  -5  -1  14    5.75    0.20
  -5   1 -14    5.80    0.21
  -5   1 -14    5.47    0.18
  -5  -1  14    5.39    0.20
   5   1  14    5.67    0.20
   5  -1  14    5.75    0.21
  -5  -1 -14    5.72    0.20
  -5   1  14    5.57    0.20
  -5  -1 -14    6.09    0.19
  -5   1  14    5.94    0.20
  -5  -2  14    2.07    0.10
   5   2  14    2.10    0.11
  -5   2 -14    1.93    0.08
  -5   2 -14    2.09    0.10
  -5   2 -14    2.17    0.10
   5  -2  14    2.04    0.11
  -5  -2 -14    2.15    0.11
  -5   2  14    1.99    0.10
  -5   2  14    2.05    0.11
  -5  -2 -14    1.97    0.10
   5   3  14    0.16    0.04
  -5   3 -14    0.10    0.03
  -5  -3  14    0.18    0.04
  -5   3 -14    0.10    0.04
   5  -3  14    0.20    0.05
  -5   3  14    0.10    0.03
  -5   3  14    0.25    0.05
  -5  -3 -14    0.17    0.04
  -5  -3 -14    0.18    0.04
  -5   4 -14    4.24    0.16
  -5   4 -14    4.34    0.15
   5   4  14    4.33    0.18
  -5  -4 -14    4.27    0.18
  -5   4  14    4.22    0.14
  -5   4  14    4.06    0.17
   5  -4  14    4.18    0.18
   5   5  14    5.75    0.22
  -5   5 -14    5.38    0.19
  -5   5 -14    5.58    0.18
   5   6  14    1.94    0.12
   5   7  14    0.19    0.05
   5   8  14    0.27    0.04
   5   8  14    0.25    0.05
   6   0  14    0.92    0.08
  -6   0 -14    0.85    0.07
  -6   0  14    0.83    0.08
  -6   0 -14    0.86    0.07
  -6   0  14    0.94    0.08
  -6   1 -14    8.62    0.25
  -6  -1  14    8.60    0.28
  -6   1 -14    8.92    0.26
  -6  -1  14    8.33    0.28
   6   1  14    8.44    0.29
  -6   1  14    8.76    0.28
  -6  -1 -14    8.50    0.27
  -6  -1 -14    8.67    0.26
   6  -1  14    8.96    0.29
  -6   1  14    8.61    0.27
  -6   2 -14   14.89    0.48
   6   2  14   15.33    0.46
  -6  -2  14   14.95    0.44
  -6  -2  14   15.13    0.45
  -6   2 -14   14.98    0.41
  -6   2  14   15.11    0.45
   6  -2  14   14.58    0.46
  -6  -2 -14   15.46    0.42
  -6  -2 -14   14.55    0.44
  -6   2  14   14.95    0.43
  -6  -3  14    0.36    0.06
  -6   3 -14    0.41    0.05
   6   3  14    0.29    0.05
  -6   3 -14    0.33    0.04
  -6   3  14    0.41    0.06
  -6  -3 -14    0.42    0.06
  -6   3  14    0.35    0.04
  -6  -3 -14    0.40    0.06
   6  -3  14    0.27    0.05
  -6   4 -14    0.92    0.06
   6   4  14    0.97    0.10
  -6  -4  14    0.84    0.08
  -6   4 -14    0.91    0.08
  -6   4  14    1.06    0.09
  -6  -4 -14    0.95    0.09
  -6  -4 -14    1.04    0.08
   6   5  14    4.64    0.20
  -6  -5 -14    4.46    0.19
   6   6  14   -0.03    0.04
   6   7  14    2.70    0.13
   6   7  14    2.59    0.13
   6   8  14    2.12    0.10
   6   8  14    2.30    0.10
   6   8 -14    2.08    0.08
  -7   0 -14   33.07    0.84
  -7   0  14   33.75    0.89
  -7   0  14   31.95    0.90
  -7   0 -14   33.15    0.87
   7   0  14   30.43    0.93
  -7  -1  14    3.15    0.14
  -7   1 -14    3.15    0.13
  -7   1 -14    3.13    0.11
  -7  -1  14    3.40    0.15
  -7  -1 -14    3.17    0.13
  -7  -1 -14    3.17    0.13
  -7   1  14    3.28    0.14
  -7   1  14    3.13    0.14
  -7   2 -14    7.32    0.23
  -7  -2  14    6.73    0.24
  -7  -2  14    6.53    0.24
  -7   2 -14    6.80    0.25
  -7  -2 -14    6.83    0.24
  -7   2  14    7.17    0.24
  -7   2  14    7.17    0.22
  -7  -2 -14    6.93    0.23
  -7   3 -14    7.25    0.24
  -7  -3  14    7.74    0.26
  -7   3 -14    7.35    0.26
  -7  -3 -14    8.46    0.26
  -7  -3 -14    7.51    0.24
  -7   3  14    7.21    0.26
  -7   4 -14   11.27    0.36
  -7  -4  14   11.64    0.37
  -7  -4 -14   12.24    0.37
   7   5  14    0.10    0.05
  -7  -5 -14    0.08    0.04
   7   6  14    0.07    0.05
  -7  -6 -14   -0.01    0.03
   7   7  14    3.41    0.13
   7   7  14    3.48    0.14
  -8   0 -14   52.02    1.39
  -8   0  14   56.07    1.42
  -8   0 -14   51.32    1.33
  -8  -1  14    5.23    0.19
  -8  -1 -14    5.17    0.18
  -8   1  14    5.18    0.18
  -8   2 -14    1.98    0.10
  -8  -2  14    1.86    0.11
  -8  -2 -14    1.75    0.10
  -8   2  14    1.74    0.08
  -8  -3  14    5.14    0.19
  -8   3 -14    4.75    0.18
  -8  -3 -14    4.56    0.18
  -8  -4  14    1.48    0.10
  -8  -4 -14    1.63    0.10
   8   5  14    1.26    0.10
  -8  -5  14    1.30    0.09
  -8  -5 -14    1.52    0.09
   8   6  14    0.28    0.05
  -8  -6 -14    0.28    0.04
  -9   0  14    0.40    0.05
  -9   0 -14    0.44    0.04
  -9  -1  14    0.51    0.06
  -9  -1 -14    0.55    0.05
  -9   1  14    0.58    0.05
  -9  -2  14    0.17    0.04
  -9  -2 -14    0.17    0.04
  -9  -3  14    0.15    0.04
  -9  -3 -14    0.19    0.04
  -9  -4  14    0.00    0.03
  -9  -4 -14    0.02    0.03
  -9  -5  14    1.53    0.08
  -9  -5 -14    1.67    0.08
 -10   0  14    0.07    0.03
 -10  -1  14    0.07    0.03
 -10  -2  14    3.80    0.14
 -10  -2 -14    3.78    0.13
 -10  -3  14    4.10    0.15
 -10  -3 -14    4.07    0.14
 -10  -4  14    7.48    0.23
 -10  -4 -14    7.26    0.22
   0   1 -15    0.01    0.02
   0   2 -15   25.76    0.90
   0   3 -15   -0.01    0.02
   0   4 -15   37.26    1.11
   0   4  15   37.00    1.00
   0   5 -15    0.01    0.03
   0   5  15    0.00    0.03
   0   6 -15    4.77    0.19
   0   6  15    5.13    0.19
   0   6  15    4.78    0.18
   0   7 -15    0.03    0.03
   0   7  15    0.03    0.03
   0   7  15    0.01    0.05
   0   8  15    1.16    0.10
   0   9  15    0.05    0.04
  -1   0  15    0.07    0.03
  -1   0 -15    0.00    0.02
  -1   0 -15    0.00    0.02
   1   1  15    0.05    0.03
  -1   1 -15    0.06    0.02
  -1   1  15   -0.03    0.02
  -1  -1 -15   -0.01    0.02
   1   1 -15    0.10    0.03
  -1   2 -15    8.86    0.24
   1   2 -15    9.45    0.29
  -1   3 -15   10.75    0.35
   1   3 -15   11.30    0.41
  -1   4 -15    5.42    0.19
   1   4  15    5.41    0.19
  -1   4  15    5.06    0.18
   1   4 -15    5.28    0.20
   1   5  15    3.64    0.15
  -1   5 -15    3.35    0.14
  -1   5  15    3.25    0.14
  -1   5  15    3.55    0.14
  -1   6 -15    6.93    0.25
   1   6  15    7.60    0.24
  -1   6  15    6.83    0.24
  -1   6  15    7.33    0.23
   1   7  15   23.97    0.66
  -1   7 -15   22.86    0.71
   1   7  15   23.50    0.65
  -1   7  15   23.30    0.66
   1   8  15    0.79    0.08
  -1   8  15    0.93    0.09
   1   9  15    0.12    0.05
  -1   9  15    0.15    0.05
  -2   0  15    0.00    0.03
   2   0  15    0.03    0.03
  -2   0 -15    0.02    0.02
  -2  -1  15    1.96    0.08
  -2   1 -15    1.97    0.08
   2   1  15    2.18    0.09
  -2   1  15    2.04    0.09
  -2  -1 -15    2.05    0.08
  -2   2 -15    0.20    0.03
  -2   2 -15    0.23    0.03
   2   2  15    0.23    0.03
   2   2 -15    0.18    0.03
  -2   2  15    0.15    0.04
  -2   3 -15    9.35    0.31
  -2   3 -15    9.60    0.26
   2   3 -15    9.61    0.30
  -2   3  15    9.35    0.29
  -2   4 -15    0.28    0.04
  -2   4 -15    0.24    0.04
   2   4  15    0.21    0.05
  -2   4  15    0.29    0.04
  -2   5 -15    0.44    0.06
   2   5  15    0.46    0.06
  -2   5 -15    0.47    0.05
  -2   5  15    0.36    0.04
   2   5 -15    0.37    0.03
   2   6  15    2.79    0.14
  -2   6 -15    2.97    0.12
  -2   6 -15    2.97    0.14
  -2   6  15    2.88    0.11
  -2   6  15    2.80    0.14
   2   7  15    0.70    0.06
   2   7  15    0.68    0.08
  -2   7 -15    0.64    0.05
  -2   7  15    0.89    0.09
   2   8  15    1.81    0.09
   2   8  15    1.85    0.11
  -2   8  15    1.92    0.11
   2   9  15    4.60    0.17
  -2   9  15    4.43    0.16
  -3   0 -15    0.02    0.03
   3   0  15    0.05    0.03
  -3   0  15   -0.01    0.03
   3   1  15   15.15    0.45
  -3  -1  15   15.19    0.43
  -3   1 -15   15.37    0.40
  -3  -1 -15   15.79    0.41
   3  -1  15   15.44    0.45
  -3   1  15   15.73    0.44
   3   2  15    8.11    0.25
  -3   2 -15    7.74    0.26
  -3   2 -15    7.64    0.23
  -3   2  15    7.96    0.25
  -3   2  15    8.07    0.25
  -3  -2 -15    8.03    0.23
  -3   3 -15    0.50    0.04
   3   3  15    0.20    0.05
  -3   3 -15    0.26    0.04
  -3   3 -15    0.16    0.03
  -3  -3 -15    0.34    0.05
   3   3 -15    0.30    0.04
  -3   3  15    0.28    0.05
  -3   3  15    0.23    0.04
  -3   4 -15    9.03    0.29
  -3   4 -15    8.65    0.25
   3   4  15    8.57    0.29
  -3   4  15    8.86    0.27
   3   5  15    6.27    0.22
  -3   5 -15    5.90    0.20
   3   5 -15    5.49    0.23
  -3   5  15    5.72    0.19
  -3   6 -15    4.41    0.16
   3   6  15    4.17    0.18
   3   7  15    1.88    0.11
  -3   7  15    1.97    0.11
   3   8  15    9.02    0.27
   3   8  15    9.34    0.29
  -3   8  15    8.33    0.28
   3   9  15    0.08    0.04
  -4   0  15   -0.03    0.03
  -4   0 -15    0.02    0.02
  -4   0  15    0.04    0.03
  -4   0 -15    0.02    0.03
   4   0  15    0.04    0.03
  -4   1 -15    3.87    0.14
  -4  -1  15    4.26    0.15
  -4  -1  15    3.62    0.16
  -4   1 -15    4.08    0.14
   4   1  15    4.09    0.15
   4  -1  15    4.05    0.16
  -4  -1 -15    3.91    0.15
  -4   1  15    4.11    0.15
  -4   1  15    4.02    0.15
  -4  -1 -15    4.14    0.14
  -4   2 -15    0.05    0.03
  -4   2 -15    0.00    0.03
  -4  -2  15    0.07    0.03
  -4   2 -15    0.04    0.02
   4   2  15    0.05    0.04
  -4  -2  15    0.14    0.05
  -4  -2 -15    0.07    0.03
   4  -2  15    0.04    0.03
  -4   2  15    0.09    0.04
  -4   2  15    0.07    0.03
  -4   3 -15    0.10    0.03
  -4   3 -15    0.09    0.03
   4   3  15    0.10    0.04
   4   3  15    0.15    0.05
  -4  -3 -15    0.15    0.04
  -4   3  15    0.08    0.03
  -4   3  15    0.16    0.04
   4  -3  15    0.08    0.04
   4   4  15    0.05    0.05
  -4   4 -15    0.03    0.03
  -4   4 -15    0.04    0.03
  -4   4  15    0.07    0.04
   4   4 -15    0.07    0.02
  -4  -4 -15    0.08    0.05
  -4   4  15    0.06    0.03
   4   5  15    8.63    0.30
  -4   5 -15    8.96    0.29
   4   6  15   12.58    0.40
   4   7  15    5.23    0.20
   4   8  15    0.19    0.04
   4   8  15    0.17    0.05
   4   9  15    0.31    0.05
  -5   0  15    0.01    0.03
  -5   0 -15   -0.01    0.02
  -5   0  15   -0.01    0.03
   5   0  15   -0.01    0.03
  -5   0 -15   -0.01    0.03
  -5  -1  15   11.60    0.35
  -5  -1  15   11.78    0.36
   5   1  15   11.63    0.37
  -5   1 -15   11.48    0.33
  -5   1 -15   11.54    0.33
  -5  -1 -15   11.88    0.33
  -5  -1 -15   11.43    0.35
  -5   1  15   12.22    0.36
  -5   1  15   12.06    0.36
   5  -1  15   11.95    0.37
  -5  -2  15    0.84    0.08
  -5   2 -15    0.74    0.05
  -5  -2  15    0.64    0.06
  -5   2 -15    0.59    0.06
  -5   2 -15    0.62    0.06
   5   2  15    0.71    0.07
   5  -2  15    0.76    0.08
  -5   2  15    0.60    0.06
  -5   2  15    0.65    0.07
  -5  -2 -15    0.72    0.07
  -5  -2 -15    0.82    0.07
  -5   3 -15    0.17    0.04
  -5  -3  15    0.20    0.05
   5   3  15    0.23    0.05
  -5   3 -15    0.15    0.04
  -5   3  15    0.25    0.05
  -5  -3 -15    0.19    0.04
   5  -3  15    0.42    0.06
  -5  -3 -15    0.19    0.05
  -5   3  15    0.18    0.04
   5   4  15    0.73    0.08
  -5   4 -15    0.74    0.06
  -5   4 -15    0.58    0.06
   5  -4  15    0.56    0.07
  -5   4  15    0.73    0.05
   5   4 -15    0.68    0.05
  -5  -4 -15    0.81    0.08
  -5  -4 -15    0.78    0.07
  -5   4  15    0.57    0.07
   5   5  15   14.27    0.43
  -5   5 -15   13.76    0.42
  -5   5 -15   12.98    0.39
  -5  -5 -15   13.70    0.42
   5   6  15    7.98    0.28
   5   7  15    0.04    0.04
   5   8  15   10.07    0.30
   5   8  15    9.72    0.29
  -6   0  15   -0.02    0.03
   6   0  15    0.03    0.04
  -6   0 -15    0.02    0.03
  -6   0  15    0.00    0.03
  -6   0 -15    0.01    0.03
  -6  -1  15   11.04    0.35
  -6   1 -15   11.71    0.33
  -6  -1  15   11.61    0.36
   6   1  15   11.43    0.37
  -6   1 -15   11.55    0.33
  -6  -1 -15   11.80    0.35
   6  -1  15   11.18    0.37
  -6   1  15   11.95    0.36
  -6  -1 -15   11.55    0.33
  -6   1  15   11.63    0.35
  -6   2 -15   14.06    0.45
   6   2  15   13.26    0.43
  -6  -2  15   13.98    0.41
  -6   2 -15   14.13    0.39
  -6  -2  15   13.61    0.42
  -6  -2 -15   14.37    0.42
  -6   2  15   14.02    0.41
   6  -2  15   13.87    0.44
  -6   2  15   13.89    0.42
  -6  -2 -15   14.37    0.39
  -6   3 -15   14.97    0.49
  -6  -3  15   16.60    0.47
  -6   3 -15   15.80    0.43
  -6   3  15   15.24    0.46
  -6   3  15   15.76    0.44
  -6  -3 -15   15.83    0.47
  -6  -3 -15   14.99    0.43
  -6   4 -15    0.24    0.05
   6   4  15    0.26    0.06
  -6  -4  15    0.20    0.06
  -6   4 -15    0.21    0.04
   6   4 -15    0.19    0.04
  -6   4  15    0.14    0.05
  -6  -4 -15    0.12    0.05
  -6  -4 -15    0.15    0.05
   6   5  15    1.36    0.11
  -6  -5 -15    1.33    0.10
   6   6  15    1.88    0.12
   6   7  15    1.65    0.10
   6   7  15    1.75    0.10
   6   8  15    0.46    0.05
  -7   0  15    0.02    0.03
  -7   0 -15    0.02    0.04
  -7   0  15   -0.01    0.04
  -7   0 -15    0.01    0.03
  -7   1 -15   44.04    1.15
  -7   1 -15   43.59    1.11
  -7  -1  15   45.44    1.19
  -7  -1  15   42.57    1.19
  -7  -1 -15   43.98    1.17
  -7   1  15   44.32    1.20
  -7  -1 -15   45.08    1.11
  -7   1  15   42.47    1.18
  -7   2 -15    2.40    0.12
  -7   2 -15    2.64    0.12
  -7  -2  15    2.53    0.13
  -7  -2  15    2.71    0.13
  -7   2  15    2.58    0.13
  -7   2  15    2.58    0.11
  -7  -2 -15    2.45    0.12
  -7  -2 -15    2.62    0.12
  -7   3 -15   16.98    0.55
  -7   3 -15   17.49    0.48
  -7  -3  15   18.48    0.52
  -7   3  15   17.00    0.48
  -7  -3 -15   18.15    0.51
  -7  -3 -15   16.96    0.48
  -7   4 -15   11.46    0.36
  -7  -4  15   11.56    0.37
  -7  -4 -15   11.89    0.37
   7   5  15    0.63    0.08
  -7  -5 -15    0.59    0.07
   7   6  15    0.87    0.08
  -7  -6 -15    0.81    0.07
   7   7  15    0.08    0.04
   7   7  15    0.05    0.04
  -8   0  15   -0.02    0.03
  -8   0 -15    0.00    0.02
  -8  -1  15   15.51    0.46
  -8   1  15   15.14    0.44
  -8  -1 -15   15.37    0.44
  -8  -2  15    2.82    0.13
  -8   2 -15    2.73    0.13
  -8  -2 -15    2.58    0.12
  -8   2  15    2.47    0.10
  -8  -3  15    0.02    0.04
  -8  -3 -15    0.05    0.04
  -8  -4  15    1.33    0.09
  -8  -4 -15    1.37    0.09
  -8  -5  15   -0.01    0.03
   8   5  15    0.04    0.04
  -8  -5 -15    0.02    0.03
   8   6  15    5.86    0.20
  -8  -6 -15    5.64    0.19
  -9   0  15    0.00    0.03
  -9  -1  15    0.06    0.04
  -9  -1 -15    0.03    0.03
  -9   1  15    0.00    0.02
  -9  -2  15    0.30    0.05
  -9  -2 -15    0.26    0.04
  -9  -3  15    2.61    0.12
  -9  -3 -15    2.53    0.11
  -9  -4  15    2.10    0.10
  -9  -4 -15    2.10    0.10
  -9  -5  15    0.74    0.06
  -9  -5 -15    0.53    0.05
 -10   0  15   -0.01    0.02
 -10  -1  15    2.59    0.10
 -10  -2  15    1.19    0.07
 -10  -2 -15    1.22    0.06
 -10  -3  15    1.10    0.07
 -10  -3 -15    1.08    0.06
 -10  -4  15    2.02    0.09
 -10  -4 -15    2.01    0.08
   0   1 -16    0.00    0.02
   0   3 -16    0.00    0.02
   0   3 -16    0.03    0.03
   0   3  16   -0.02    0.03
   0   4  16    1.43    0.09
   0   5 -16    0.00    0.03
   0   5  16   -0.03    0.03
   0   6  16   64.93    1.67
   0   6  16   61.81    1.67
   0   6 -16   63.04    1.87
   0   7 -16    0.02    0.03
   0   7  16   -0.04    0.02
   0   7  16   -0.01    0.04
   0   8  16    1.05    0.09
   0   9  16    0.04    0.04
  -1   0  16   25.95    0.70
   1   1  16   10.53    0.30
   1   1 -16   10.32    0.33
  -1  -1 -16   10.04    0.27
   1   2 -16   15.90    0.49
   1   3  16    7.31    0.24
  -1   3 -16    7.10    0.21
  -1   3 -16    6.83    0.24
  -1   3  16    6.63    0.23
  -1   4 -16   12.04    0.37
   1   4  16   11.44    0.35
  -1   4  16   11.29    0.34
   1   4 -16   11.13    0.41
  -1   5 -16   21.94    0.68
   1   5  16   22.60    0.63
  -1   5  16   22.46    0.62
  -1   5  16   21.47    0.62
  -1   6 -16   33.38    1.01
   1   6  16   33.49    0.91
  -1   6  16   33.39    0.90
  -1   6  16   33.35    0.91
   1   7  16    3.52    0.16
  -1   7 -16    3.34    0.14
   1   7  16    3.41    0.14
  -1   7  16    3.42    0.15
   1   8  16    4.47    0.17
  -1   8  16    4.11    0.17
   1   9  16    0.43    0.06
  -1   9  16    0.32    0.05
   2   0  16    1.55    0.08
  -2   0  16    1.53    0.08
  -2   0 -16    1.63    0.07
   2   1  16   13.80    0.40
  -2  -1  16   13.48    0.38
  -2   1 -16   13.34    0.35
  -2  -1 -16   13.40    0.35
  -2   1  16   13.43    0.38
  -2   2 -16    0.11    0.03
  -2   2 -16    0.17    0.03
   2   2 -16    0.16    0.03
  -2   2  16    0.15    0.04
   2   3  16    0.56    0.06
  -2   3 -16    0.59    0.05
  -2   3 -16    0.64    0.05
  -2   3 -16    0.61    0.06
  -2   3  16    0.67    0.06
   2   3 -16    0.63    0.04
   2   4  16    2.87    0.13
  -2   4 -16    2.60    0.10
  -2   4 -16    2.63    0.11
  -2   4  16    2.52    0.11
  -2   5 -16    8.73    0.29
   2   5  16    8.89    0.29
  -2   5  16    9.02    0.28
   2   6  16    4.45    0.18
  -2   6 -16    4.74    0.17
  -2   6  16    4.81    0.18
  -2   6  16    4.82    0.16
   2   7  16   22.79    0.62
  -2   7 -16   21.10    0.66
   2   7  16   21.73    0.61
  -2   7  16   21.43    0.61
   2   8  16    0.41    0.07
   2   8  16    0.35    0.04
  -2   8  16    0.40    0.06
   2   9  16    1.50    0.09
  -2   9  16    1.27    0.08
   3   0  16    3.40    0.13
  -3   0  16    3.38    0.13
  -3   0 -16    3.32    0.12
  -3   1 -16    1.99    0.09
  -3  -1  16    2.07    0.09
  -3   1 -16    1.91    0.09
   3   1  16    2.11    0.10
  -3  -1 -16    1.99    0.09
   3  -1  16    1.92    0.10
  -3   1  16    2.02    0.10
   3   2  16   14.62    0.43
  -3   2 -16   14.16    0.46
  -3   2 -16   14.54    0.38
  -3   2 -16   14.31    0.40
  -3   2  16   14.15    0.42
  -3  -2 -16   14.00    0.42
  -3   2  16   14.57    0.42
  -3  -2 -16   15.19    0.39
   3   3  16   19.09    0.54
  -3   3 -16   18.47    0.48
  -3   3 -16   17.77    0.57
  -3   3 -16   17.48    0.49
   3   3 -16   17.68    0.56
  -3   3  16   18.28    0.52
  -3  -3 -16   19.17    0.53
  -3   3  16   18.92    0.52
  -3   4 -16    0.79    0.06
  -3   4 -16    0.80    0.06
   3   4  16    0.69    0.07
  -3   4  16    0.77    0.06
  -3   5 -16    6.67    0.22
   3   5  16    6.70    0.24
   3   5 -16    5.94    0.25
  -3   5  16    6.26    0.20
  -3   6 -16   14.10    0.43
   3   6  16   13.25    0.42
   3   7  16    0.04    0.04
   3   7  16    0.04    0.05
   3   8  16    2.99    0.14
   3   8  16    2.93    0.12
   3   9  16    0.89    0.07
   4   0  16    1.96    0.10
  -4   0 -16    1.95    0.09
  -4   0  16    1.96    0.10
  -4   0 -16    2.04    0.09
  -4   0  16    2.03    0.11
   4   1  16    0.53    0.06
  -4  -1  16    0.50    0.06
  -4   1 -16    0.55    0.05
  -4  -1  16    0.61    0.05
  -4   1 -16    0.65    0.05
  -4   1  16    0.61    0.06
   4  -1  16    0.76    0.07
  -4  -1 -16    0.60    0.06
  -4   1  16    0.56    0.06
  -4  -1 -16    0.52    0.05
  -4   2 -16    1.24    0.07
  -4  -2  16    1.14    0.09
   4   2  16    1.25    0.08
  -4   2 -16    1.12    0.06
  -4   2 -16    1.10    0.07
  -4  -2 -16    1.31    0.08
  -4   2  16    1.12    0.08
  -4   2  16    1.25    0.09
  -4  -2 -16    1.25    0.08
   4  -2  16    1.12    0.08
  -4   3 -16    4.16    0.16
  -4   3 -16    4.24    0.15
   4   3  16    4.42    0.18
  -4  -3 -16    4.40    0.15
  -4  -3 -16    4.24    0.17
  -4   3  16    4.28    0.16
   4  -3  16    4.00    0.17
  -4   3  16    4.04    0.16
   4   3 -16    4.15    0.16
   4   4  16    0.84    0.09
  -4   4 -16    0.69    0.06
  -4   4 -16    0.83    0.07
   4   4 -16    0.68    0.04
  -4  -4 -16    0.69    0.07
   4  -4  16    0.63    0.08
  -4   4  16    0.77    0.06
  -4   5 -16    0.04    0.03
   4   5  16    0.11    0.05
   4   6  16    0.18    0.05
   4   7  16    0.34    0.06
   4   8  16    0.07    0.05
   4   8  16    0.00    0.03
  -5   0  16    0.86    0.08
  -5   0  16    0.96    0.08
  -5   0 -16    0.98    0.07
   5   0  16    0.83    0.07
  -5   0 -16    0.79    0.06
  -5   1 -16    3.21    0.12
  -5   1 -16    2.92    0.11
  -5  -1  16    3.14    0.14
   5   1  16    3.13    0.14
  -5  -1  16    2.91    0.13
  -5   1  16    3.06    0.13
   5  -1  16    3.02    0.14
  -5  -1 -16    2.91    0.12
  -5   1  16    2.92    0.13
  -5  -1 -16    2.95    0.12
  -5  -2  16    5.03    0.19
  -5  -2  16    4.97    0.18
  -5   2 -16    4.75    0.17
   5   2  16    4.81    0.19
  -5   2 -16    4.78    0.15
  -5   2 -16    5.09    0.19
  -5  -2 -16    5.04    0.18
  -5   2  16    5.18    0.19
  -5   2  16    5.05    0.18
   5  -2  16    4.81    0.19
  -5  -2 -16    5.22    0.17
  -5   3 -16    4.51    0.17
  -5   3 -16    4.45    0.16
   5   3  16    4.27    0.17
  -5  -3  16    4.42    0.18
  -5  -3 -16    4.31    0.17
  -5  -3 -16    4.14    0.16
  -5   3  16    4.24    0.16
   5  -3  16    4.45    0.18
  -5   3  16    4.23    0.17
  -5   4 -16    2.26    0.10
  -5   4 -16    2.30    0.11
   5   4  16    2.46    0.14
  -5  -4 -16    2.26    0.12
  -5  -4 -16    2.25    0.11
   5   4 -16    2.15    0.09
  -5   4  16    2.17    0.10
  -5   4  16    2.29    0.12
  -5   5 -16    7.79    0.25
   5   5  16    8.80    0.29
  -5   5 -16    8.17    0.26
  -5  -5 -16    8.12    0.28
  -5  -5 -16    7.70    0.26
   5   6  16    9.38    0.31
   5   7  16    2.18    0.12
   5   8  16    1.12    0.07
   5   8  16    1.22    0.08
  -6   0 -16   31.98    0.87
   6   0  16   31.58    0.93
  -6   0 -16   33.48    0.83
  -6   0  16   32.94    0.89
  -6   0  16   32.05    0.89
   6   1  16    3.13    0.14
  -6   1 -16    3.14    0.13
  -6  -1  16    2.83    0.13
  -6  -1  16    2.96    0.14
  -6   1 -16    3.01    0.11
  -6  -1 -16    3.14    0.13
  -6  -1 -16    2.86    0.13
  -6   1  16    3.01    0.14
  -6   1  16    2.98    0.13
   6  -1  16    2.96    0.14
  -6   2 -16    3.56    0.14
  -6  -2  16    3.84    0.16
  -6   2 -16    3.57    0.15
  -6  -2  16    3.61    0.15
   6   2  16    3.58    0.16
  -6  -2 -16    3.74    0.14
  -6   2  16    3.78    0.15
  -6   2  16    3.53    0.15
  -6  -2 -16    3.62    0.15
   6  -2  16    3.30    0.16
  -6   3 -16    1.35    0.09
  -6  -3  16    1.34    0.10
  -6   3 -16    1.30    0.08
  -6  -3 -16    1.22    0.09
  -6  -3 -16    1.25    0.10
  -6   3  16    1.39    0.10
  -6   3  16    1.33    0.08
   6   4  16    2.36    0.14
  -6   4 -16    2.20    0.11
  -6   4 -16    2.30    0.10
   6   4 -16    2.17    0.10
  -6  -4 -16    2.22    0.11
  -6  -4 -16    2.29    0.12
   6   5  16    1.74    0.12
  -6  -5 -16    1.51    0.10
   6   6  16    0.20    0.06
   6   7  16    2.20    0.11
   6   7  16    2.00    0.11
   6   8  16    0.21    0.03
  -7   0  16   20.90    0.58
  -7   0  16   19.26    0.58
  -7   0 -16   19.90    0.54
  -7   0 -16   19.86    0.55
  -7   1 -16    3.36    0.12
  -7  -1  16    3.43    0.15
  -7   1 -16    3.52    0.14
  -7  -1  16    3.43    0.15
  -7   1  16    3.49    0.16
  -7  -1 -16    3.58    0.14
  -7  -1 -16    3.48    0.14
  -7   1  16    3.65    0.15
  -7  -2  16    1.88    0.11
  -7  -2  16    1.97    0.11
  -7   2 -16    1.99    0.10
  -7   2 -16    1.93    0.11
  -7  -2 -16    2.03    0.11
  -7  -2 -16    2.05    0.11
  -7   2  16    1.96    0.10
  -7   2  16    2.02    0.12
  -7  -3  16    8.28    0.29
  -7   3 -16    8.32    0.29
  -7  -3 -16    8.87    0.28
  -7   3  16    8.24    0.25
  -7   4 -16    0.57    0.05
  -7  -4  16    0.48    0.07
  -7  -4 -16    0.53    0.06
   7   5  16    0.03    0.04
  -7  -5 -16    0.08    0.04
   7   6  16    1.08    0.09
  -7  -6 -16    1.06    0.08
   7   7  16   -0.03    0.03
   7   7  16    0.02    0.03
  -8   0 -16    0.07    0.03
  -8   0  16    0.06    0.04
  -8  -1  16    4.02    0.17
  -8   1  16    4.11    0.15
  -8  -1 -16    4.18    0.15
  -8  -2  16    0.24    0.05
  -8  -2 -16    0.24    0.04
  -8   2  16    0.28    0.04
  -8  -3  16    4.10    0.17
  -8  -3 -16    3.93    0.16
  -8  -4  16    5.42    0.20
  -8  -4 -16    5.54    0.19
  -8  -5  16    0.51    0.06
   8   5  16    0.59    0.07
  -8  -5 -16    0.47    0.06
   8   6  16   -0.01    0.03
  -8  -6 -16   -0.02    0.02
  -9   0  16    0.01    0.03
  -9  -1  16    0.05    0.03
  -9  -1 -16    0.03    0.02
  -9   1  16    0.06    0.03
  -9  -2  16    2.35    0.11
  -9  -2 -16    2.33    0.10
  -9  -3  16    2.62    0.12
  -9  -3 -16    2.45    0.11
  -9  -4  16    0.05    0.03
  -9  -4 -16    0.01    0.03
  -9  -5  16    0.32    0.04
  -9  -5 -16    0.39    0.04
 -10   0  16    0.02    0.02
 -10  -1  16    0.87    0.06
 -10  -2  16    3.57    0.13
 -10  -2 -16    3.63    0.11
 -10  -3  16    0.00    0.02
 -10  -3 -16    0.03    0.02
   0   1 -17    0.39    0.04
   0   3 -17    0.03    0.02
   0   3  17    0.02    0.03
   0   3 -17    0.06    0.03
   0   4  17    2.72    0.12
   0   5  17    0.02    0.03
   0   6  17   32.03    0.87
   0   6  17   32.05    0.88
   0   7 -17    0.01    0.03
   0   7  17   -0.03    0.04
   0   7  17   -0.01    0.03
   0   8  17    8.53    0.27
   0   9  17   -0.01    0.04
   1   1  17    5.12    0.17
   1   1 -17    5.03    0.18
  -1   2 -17    6.15    0.20
   1   2 -17    6.54    0.21
  -1   3 -17    0.08    0.03
   1   3  17    0.23    0.05
  -1   3  17    0.06    0.03
  -1   4 -17    0.50    0.06
   1   4  17    0.44    0.06
   1   4 -17    0.51    0.05
  -1   4  17    0.48    0.05
  -1   5 -17   13.29    0.43
   1   5  17   13.17    0.41
  -1   5  17   13.91    0.40
  -1   5  17   13.49    0.40
  -1   6 -17    1.91    0.10
   1   6  17    1.93    0.11
  -1   6  17    1.83    0.11
  -1   6  17    1.82    0.09
   1   7  17    0.08    0.06
  -1   7 -17    0.16    0.04
   1   7  17    0.14    0.04
  -1   7  17    0.09    0.05
   1   8  17   11.60    0.35
  -1   8  17   11.25    0.35
   1   9  17    0.12    0.04
  -1   9  17    0.19    0.04
  -2   0  17   -0.02    0.02
   2   0  17    0.02    0.03
  -2   0 -17   -0.02    0.02
   2   1  17   17.73    0.50
  -2   1 -17   17.13    0.45
  -2  -1 -17   17.25    0.45
  -2   1  17   17.27    0.49
  -2   2 -17    2.37    0.10
  -2   2 -17    2.31    0.09
  -2   2  17    2.36    0.11
  -2  -2 -17    2.40    0.10
   2   2 -17    2.31    0.11
  -2   2  17    2.35    0.11
   2   2 -17    2.33    0.10
   2   3  17    8.86    0.29
  -2   3 -17    8.47    0.29
  -2   3 -17    8.51    0.26
  -2   3  17    8.84    0.28
   2   3 -17    8.93    0.27
   2   4  17    3.61    0.16
  -2   4 -17    3.40    0.14
  -2   4  17    3.44    0.14
   2   5  17    0.44    0.06
  -2   5 -17    0.37    0.05
  -2   5  17    0.47    0.05
   2   6  17   24.04    0.66
  -2   6 -17   22.69    0.71
  -2   6  17   23.16    0.63
   2   7  17    3.52    0.16
   2   7  17    3.38    0.14
  -2   7  17    3.47    0.15
   2   8  17    0.62    0.07
   2   8  17    0.43    0.04
  -2   8  17    0.47    0.06
   2   9  17    0.06    0.04
  -3   0  17    0.00    0.03
  -3   0 -17    0.00    0.03
  -3   0  17    0.01    0.03
   3   0  17    0.01    0.03
  -3   0 -17   -0.01    0.02
  -3   1 -17   19.08    0.54
  -3  -1  17   19.72    0.54
  -3   1 -17   19.42    0.51
   3   1  17   19.66    0.57
  -3  -1 -17   19.72    0.51
  -3   1  17   18.77    0.55
  -3   1  17   19.93    0.55
  -3  -1 -17   19.80    0.55
   3  -1  17   20.17    0.57
   3   2  17    5.53    0.19
  -3   2 -17    5.29    0.17
  -3   2 -17    5.54    0.17
  -3  -2 -17    5.64    0.17
  -3   2  17    5.54    0.19
  -3  -2 -17    5.31    0.19
  -3   2  17    5.27    0.19
   3   3  17    0.10    0.05
  -3   3 -17    0.01    0.03
  -3   3 -17    0.02    0.02
  -3   3 -17    0.02    0.03
  -3   3  17    0.03    0.04
  -3  -3 -17   -0.01    0.04
  -3   3  17    0.01    0.03
   3   3 -17    0.06    0.02
  -3   4 -17    3.20    0.13
  -3   4 -17    3.54    0.14
   3   4  17    3.57    0.16
  -3   4  17    3.33    0.14
  -3   5 -17    0.16    0.04
   3   5  17    0.10    0.05
  -3   5  17    0.18    0.04
   3   5 -17    0.14    0.03
  -3   6 -17    3.01    0.12
   3   6  17    2.77    0.14
   3   7  17    0.29    0.05
   3   7  17    0.36    0.07
   3   8  17    0.52    0.07
   3   8  17    0.46    0.05
   3   9  17    1.31    0.08
   4   0  17    0.00    0.03
  -4   0 -17    0.00    0.03
  -4   0 -17    0.02    0.03
  -4   0  17    0.02    0.03
  -4   0  17   -0.01    0.04
  -4  -1  17    4.94    0.17
  -4   1 -17    4.98    0.16
   4   1  17    5.00    0.18
  -4   1 -17    4.76    0.16
  -4  -1  17    5.37    0.19
   4  -1  17    4.79    0.18
  -4  -1 -17    5.13    0.17
  -4   1  17    4.96    0.18
  -4  -1 -17    4.77    0.17
  -4   1  17    5.02    0.18
  -4  -2  17   15.23    0.44
  -4   2 -17   14.11    0.39
   4   2  17   14.31    0.43
  -4   2 -17   14.64    0.46
  -4   2 -17   13.93    0.40
  -4   2  17   14.43    0.42
  -4  -2 -17   14.19    0.43
   4  -2  17   14.59    0.44
  -4   2  17   14.26    0.42
  -4  -2 -17   14.65    0.39
  -4   3 -17   16.21    0.45
  -4   3 -17   17.21    0.53
   4   3  17   17.26    0.51
  -4  -3 -17   16.94    0.45
  -4   3  17   16.79    0.49
   4   3 -17   15.90    0.52
  -4  -3 -17   16.37    0.49
  -4   3  17   17.31    0.48
   4  -3  17   16.30    0.51
  -4   4 -17    5.20    0.18
  -4   4 -17    5.42    0.20
   4   4  17    5.43    0.21
   4  -4  17    5.26    0.21
  -4  -4 -17    5.48    0.20
  -4   4  17    5.33    0.18
   4   5  17    0.02    0.04
  -4   5 -17    0.00    0.02
  -4   5  17    0.04    0.03
  -4   6 -17    4.34    0.15
   4   6  17    4.19    0.18
   4   7  17    0.48    0.06
   4   8  17   -0.02    0.03
   4   8  17    0.05    0.04
  -5   0 -17   -0.03    0.02
  -5   0  17    0.03    0.04
  -5   0 -17   -0.03    0.03
  -5   0  17   -0.02    0.03
   5   0  17   -0.01    0.03
  -5   1 -17    0.11    0.04
  -5  -1  17    0.08    0.04
  -5  -1  17    0.06    0.04
   5   1  17    0.11    0.04
  -5   1 -17    0.07    0.03
  -5  -1 -17    0.12    0.04
  -5  -1 -17    0.16    0.04
   5  -1  17    0.11    0.04
  -5   1  17    0.10    0.04
  -5   1  17    0.10    0.04
  -5   2 -17    5.35    0.20
  -5  -2  17    5.34    0.21
   5   2  17    5.42    0.20
  -5   2 -17    5.26    0.18
  -5   2 -17    5.14    0.17
   5  -2  17    5.29    0.20
  -5  -2 -17    5.61    0.20
  -5  -2 -17    5.29    0.18
  -5   2  17    5.46    0.20
  -5   2  17    5.38    0.19
  -5  -3  17    0.64    0.07
  -5   3 -17    0.72    0.06
  -5   3 -17    0.74    0.07
   5  -3  17    0.78    0.08
  -5  -3 -17    0.63    0.07
  -5   3  17    0.68    0.07
  -5   3  17    0.54    0.06
  -5  -3 -17    0.67    0.07
  -5   4 -17   21.97    0.59
   5   4  17   22.17    0.66
  -5   4 -17   22.45    0.68
  -5   4  17   22.98    0.61
   5   4 -17   22.09    0.67
  -5  -4 -17   22.40    0.64
  -5  -4 -17   22.36    0.60
  -5   5 -17   -0.01    0.02
   5   5  17   -0.02    0.04
  -5  -5 -17    0.03    0.04
   5   6  17    0.12    0.05
   5   7  17    1.23    0.09
   5   8  17    0.89    0.06
   5   8  17    1.16    0.08
   6   0  17    0.01    0.03
  -6   0 -17    0.01    0.03
  -6   0  17    0.15    0.05
  -6   0 -17    0.01    0.03
  -6   0  17    0.00    0.04
   6   1  17   24.87    0.74
  -6  -1  17   25.14    0.71
  -6   1 -17   25.82    0.68
  -6   1 -17   25.92    0.66
  -6  -1  17   25.20    0.72
   6  -1  17   24.13    0.74
  -6  -1 -17   24.93    0.70
  -6   1  17   25.89    0.71
  -6  -1 -17   24.95    0.66
  -6   1  17   25.53    0.71
  -6   2 -17   24.32    0.66
  -6   2 -17   24.75    0.78
  -6  -2  17   25.87    0.72
  -6   2  17   25.54    0.70
  -6   2  17   25.24    0.71
  -6  -2 -17   24.73    0.66
  -6  -2 -17   26.11    0.71
  -6   3 -17    5.32    0.18
  -6   3 -17    5.31    0.20
  -6  -3  17    5.23    0.20
  -6  -3 -17    5.22    0.20
  -6  -3 -17    5.01    0.18
  -6   3  17    5.05    0.18
  -6   3  17    4.98    0.20
   6   4  17    4.02    0.18
  -6   4 -17    3.90    0.15
  -6  -4 -17    4.03    0.17
   6   5  17    1.32    0.11
  -6  -5 -17    1.43    0.09
   6   6  17    3.52    0.16
  -6  -6 -17    4.05    0.16
   6   7  17    0.10    0.04
   6   7  17    0.04    0.04
  -7   0 -17    0.02    0.03
  -7   0  17    0.00    0.04
  -7   0 -17    0.00    0.03
  -7   0  17   -0.03    0.04
  -7  -1  17   -0.03    0.04
  -7   1 -17   -0.01    0.02
  -7   1 -17    0.01    0.03
  -7  -1  17    0.04    0.04
  -7   1  17    0.04    0.04
  -7   1  17    0.01    0.04
  -7  -1 -17    0.04    0.03
  -7  -1 -17    0.00    0.04
  -7   2 -17    0.63    0.07
  -7  -2  17    0.63    0.07
  -7   2  17    0.66    0.06
  -7  -2 -17    0.59    0.06
  -7   3 -17    1.65    0.09
  -7  -3  17    1.64    0.11
  -7   3  17    1.65    0.08
  -7  -3 -17    1.69    0.10
  -7  -4  17    8.88    0.30
  -7  -4 -17    8.86    0.29
   7   5  17    1.18    0.10
  -7  -5 -17    1.13    0.08
   7   6  17    2.63    0.13
  -7  -6 -17    2.42    0.11
   7   7  17    1.45    0.08
  -8   0  17    0.04    0.04
  -8   0 -17    0.05    0.03
  -8  -1  17    2.61    0.13
  -8  -1 -17    2.69    0.11
  -8   1  17    2.60    0.12
  -8  -2  17   11.86    0.36
  -8   2  17   10.92    0.33
  -8  -2 -17   11.52    0.34
  -8  -3  17    7.45    0.25
  -8  -3 -17    7.40    0.24
  -8  -4  17    2.13    0.11
  -8  -4 -17    2.17    0.11
   8   5  17    1.21    0.09
  -8  -5  17    1.24    0.08
  -8  -5 -17    1.30    0.08
   8   6  17    0.00    0.03
  -8  -6 -17   -0.04    0.02
  -9   0  17    0.07    0.03
  -9  -1  17    0.72    0.06
  -9  -1 -17    0.74    0.05
  -9   1  17    0.74    0.05
  -9  -2  17    0.08    0.04
  -9  -2 -17    0.07    0.03
  -9  -3  17    4.73    0.17
  -9  -3 -17    4.60    0.16
  -9  -4  17    2.51    0.11
  -9  -4 -17    2.60    0.10
  -9  -5 -17    0.21    0.03
 -10   0  17    0.02    0.02
 -10  -1  17    0.16    0.03
 -10  -2  17    1.41    0.07
 -10  -2 -17    1.34    0.05
 -10  -3  17    0.17    0.03
   0   1 -18   -0.01    0.02
   0   2 -18    0.36    0.04
   0   2  18    0.39    0.05
   0   3 -18   -0.04    0.03
   0   3  18    0.05    0.04
   0   4  18   17.18    0.50
   0   5  18    0.02    0.04
   0   6  18   53.17    1.40
   0   6  18   52.14    1.40
   0   7  18    0.04    0.03
   0   7  18   -0.03    0.04
   0   8  18    4.02    0.16
   0   9  18    0.03    0.04
   1   0  18    1.61    0.08
  -1   1 -18   11.85    0.35
   1   1 -18   12.05    0.38
   1   2  18   22.41    0.62
  -1   2 -18   22.19    0.60
   1   2 -18   22.21    0.61
   1   2 -18   21.92    0.66
  -1   2  18   20.87    0.61
   1   3  18    2.79    0.13
  -1   3 -18    2.48    0.11
  -1   3  18    2.56    0.12
   1   4  18    1.57    0.10
  -1   4  18    1.36    0.09
   1   4 -18    1.20    0.07
  -1   5 -18    5.91    0.22
   1   5  18    6.14    0.22
  -1   5  18    5.88    0.22
  -1   5  18    6.31    0.21
  -1   6 -18    7.78    0.27
   1   6  18    7.88    0.26
  -1   6  18    7.94    0.25
  -1   6  18    7.79    0.26
   1   7  18    0.00    0.03
   1   7  18    0.05    0.05
  -1   7  18   -0.01    0.04
   1   8  18    3.06    0.14
  -1   8  18    3.06    0.13
   1   9  18    0.77    0.06
  -2   0 -18    4.58    0.16
  -2   0  18    4.59    0.16
   2   0  18    4.88    0.17
  -2   0 -18    4.77    0.15
   2   1  18   36.58    1.00
  -2   1 -18   36.41    0.96
  -2   1  18   35.81    0.97
   2   1 -18   36.66    0.97
  -2  -1 -18   35.84    0.90
  -2  -1 -18   35.62    0.97
  -2   2 -18    8.51    0.26
   2   2  18    8.74    0.28
   2   2 -18    8.27    0.28
   2   2 -18    8.55    0.27
  -2  -2 -18    8.92    0.27
  -2  -2 -18    8.51    0.24
  -2   2  18    8.70    0.28
   2   3  18    1.21    0.09
  -2   3 -18    1.19    0.07
  -2   3  18    1.17    0.08
   2   3 -18    1.18    0.05
  -2  -3 -18    1.16    0.09
  -2   4 -18    0.30    0.04
   2   4  18    0.24    0.05
  -2   4  18    0.31    0.05
  -2   5 -18    0.77    0.07
   2   5  18    0.66    0.07
  -2   5  18    0.92    0.07
   2   6  18    0.56    0.07
  -2   6 -18    0.57    0.06
  -2   6  18    0.59    0.05
   2   7  18    0.08    0.05
   2   7  18    0.03    0.04
   2   8  18    0.13    0.05
   2   8  18    0.02    0.03
   2   9  18    1.01    0.07
  -3   0 -18    0.03    0.03
  -3   0  18    0.04    0.03
  -3   0 -18    0.02    0.03
  -3   0  18   -0.03    0.03
   3   0  18    0.06    0.03
  -3  -1  18   20.75    0.58
  -3   1 -18   19.63    0.55
   3   1  18   19.94    0.58
  -3   1 -18   19.89    0.52
   3  -1  18   19.79    0.58
  -3  -1 -18   20.06    0.52
  -3   1  18   19.65    0.56
   3   1 -18   19.84    0.56
  -3   1  18   20.18    0.57
  -3  -1 -18   19.42    0.56
  -3   2 -18    0.91    0.06
  -3   2 -18    0.98    0.06
  -3   2  18    0.97    0.08
  -3   2  18    1.14    0.08
   3  -2  18    1.06    0.08
  -3  -2 -18    0.99    0.08
  -3  -2 -18    1.04    0.07
   3   3  18   24.29    0.68
  -3   3 -18   22.97    0.63
  -3   3 -18   22.38    0.60
  -3   3 -18   23.57    0.72
  -3   3  18   23.38    0.65
   3   3 -18   22.72    0.71
  -3  -3 -18   24.11    0.66
  -3  -3 -18   23.70    0.61
  -3   4 -18    6.95    0.24
   3   4  18    6.60    0.25
  -3   4  18    6.81    0.23
  -3   5 -18    6.96    0.24
   3   5  18    6.73    0.25
  -3   5  18    7.07    0.22
  -3   6 -18    0.19    0.03
   3   6  18    0.19    0.05
   3   7  18    0.16    0.05
   3   7  18    0.16    0.04
   3   8  18    0.47    0.05
   3   8  18    0.50    0.06
  -4   0 -18   52.11    1.37
  -4   0  18   51.72    1.39
  -4   0 -18   52.80    1.29
  -4   0  18   50.99    1.39
   4   0  18   51.94    1.44
   4   1  18    0.62    0.06
  -4  -1  18    0.52    0.06
  -4   1 -18    0.64    0.05
  -4   1 -18    0.51    0.05
  -4  -1  18    0.66    0.07
  -4  -1 -18    0.60    0.06
  -4   1  18    0.69    0.07
  -4   1  18    0.86    0.08
  -4  -1 -18    0.60    0.06
   4  -1  18    0.51    0.06
  -4   2 -18    1.12    0.07
   4   2  18    1.19    0.08
  -4   2 -18    1.08    0.06
  -4  -2  18    1.00    0.08
  -4   2  18    1.08    0.08
  -4  -2 -18    0.99    0.08
  -4   2  18    1.15    0.08
   4  -2  18    1.06    0.08
  -4  -2 -18    1.07    0.08
  -4   3 -18    3.69    0.14
  -4   3 -18    4.09    0.16
   4   3  18    3.97    0.18
  -4  -3 -18    3.80    0.15
  -4   3  18    3.74    0.15
   4  -3  18    4.04    0.17
  -4  -3 -18    4.00    0.16
   4   3 -18    3.87    0.15
  -4   3  18    4.08    0.16
   4   4  18    0.10    0.05
  -4   4 -18    0.07    0.04
  -4   4 -18    0.10    0.03
  -4   4  18    0.07    0.03
  -4  -4 -18    0.05    0.04
  -4  -4 -18    0.11    0.05
  -4   5 -18   15.00    0.46
   4   5  18   15.07    0.46
  -4   5  18   14.26    0.41
   4   6  18    3.09    0.15
   4   7  18    1.04    0.08
   4   7  18    1.30    0.10
   4   8  18    0.37    0.06
   4   8  18    0.44    0.04
  -5   0 -18    0.41    0.05
   5   0  18    0.32    0.05
  -5   0  18    0.29    0.05
  -5   0  18    0.52    0.07
  -5   0 -18    0.35    0.05
  -5   1 -18   21.80    0.59
   5   1  18   21.06    0.63
  -5  -1  18   21.83    0.62
  -5  -1  18   21.78    0.61
  -5   1 -18   22.20    0.57
  -5   1  18   20.58    0.61
   5  -1  18   20.81    0.64
  -5  -1 -18   21.02    0.60
  -5  -1 -18   22.61    0.57
  -5   1  18   22.62    0.62
   5   2  18   20.40    0.62
  -5   2 -18   20.67    0.57
  -5   2 -18   20.87    0.56
  -5  -2  18   21.61    0.61
  -5   2  18   20.55    0.60
  -5   2  18   21.06    0.60
   5  -2  18   21.00    0.63
  -5  -2 -18   21.79    0.60
  -5  -2 -18   21.23    0.56
  -5  -3  18    0.55    0.07
  -5   3 -18    0.42    0.06
  -5   3 -18    0.44    0.05
  -5  -3 -18    0.41    0.06
  -5  -3 -18    0.43    0.06
  -5   3  18    0.46    0.05
  -5   3  18    0.52    0.07
  -5   4 -18    1.93    0.10
  -5   4 -18    1.91    0.10
   5   4  18    1.79    0.13
  -5  -4 -18    1.79    0.10
  -5   4  18    2.06    0.09
  -5  -4 -18    1.88    0.11
   5   5  18    3.68    0.17
  -5   5 -18    3.41    0.13
  -5  -5 -18    3.41    0.15
   5   6  18    1.31    0.10
   5   7  18    5.91    0.21
   5   7  18    6.38    0.21
   5   8  18    3.51    0.13
   5   8  18    3.33    0.12
  -6   0  18   44.24    1.19
  -6   0 -18   44.39    1.11
  -6   0  18   42.52    1.19
  -6   0 -18   44.81    1.17
  -6   1 -18   65.11    1.66
  -6  -1  18   62.53    1.69
  -6   1 -18   63.69    1.58
  -6  -1  18   63.09    1.69
  -6  -1 -18   64.23    1.67
  -6   1  18   62.61    1.70
  -6  -1 -18   63.79    1.58
  -6   1  18   62.13    1.68
  -6   2 -18    0.11    0.04
  -6  -2  18    0.03    0.04
  -6  -2 -18    0.10    0.04
  -6   2  18    0.08    0.04
  -6  -2 -18    0.07    0.04
  -6   2  18    0.07    0.04
  -6   3 -18    0.18    0.04
  -6   3 -18    0.23    0.05
  -6  -3  18    0.14    0.04
  -6  -3 -18    0.13    0.04
  -6   3  18    0.19    0.04
  -6  -3 -18    0.11    0.04
  -6   4 -18    0.59    0.06
   6   4  18    0.77    0.09
  -6  -4 -18    0.64    0.07
   6   5  18    2.06    0.12
  -6  -5 -18    1.82    0.11
   6   6  18    0.72    0.07
  -6  -6 -18    0.81    0.07
   6   7  18    0.81    0.07
   6   7  18    0.67    0.06
  -7   0  18   13.24    0.41
  -7   0 -18   12.85    0.38
  -7   0 -18   13.87    0.40
  -7  -1  18   17.63    0.51
  -7   1 -18   16.52    0.47
  -7   1  18   17.03    0.50
  -7  -1 -18   17.65    0.49
  -7  -2  18    1.00    0.09
  -7   2  18    0.92    0.07
  -7  -2 -18    1.05    0.08
  -7   3 -18    0.09    0.04
  -7  -3  18    0.08    0.05
  -7   3  18    0.12    0.03
  -7  -3 -18    0.12    0.04
  -7  -4  18    2.75    0.13
  -7  -4 -18    2.88    0.13
   7   5  18    0.34    0.06
  -7  -5 -18    0.37    0.05
   7   6  18    0.07    0.04
  -7  -6 -18    0.10    0.04
  -8   0 -18    0.59    0.05
  -8   0  18    0.65    0.07
  -8  -1  18    3.08    0.14
  -8   1  18    3.26    0.13
  -8  -1 -18    3.06    0.12
  -8  -2  18   19.49    0.56
  -8   2  18   18.97    0.53
  -8  -2 -18   19.78    0.54
  -8  -3  18    3.33    0.15
  -8  -3 -18    3.65    0.14
  -8  -4  18    5.37    0.19
  -8  -4 -18    5.41    0.19
  -8  -5  18    1.04    0.07
   8   5  18    1.06    0.08
  -8  -5 -18    1.03    0.07
  -9   0  18    0.16    0.04
  -9  -1  18    0.58    0.06
  -9  -1 -18    0.56    0.04
  -9  -2  18    1.56    0.09
  -9  -2 -18    1.53    0.07
  -9  -3  18    0.43    0.05
  -9  -3 -18    0.27    0.04
  -9  -4  18    1.46    0.08
  -9  -4 -18    1.45    0.07
 -10   0  18   -0.04    0.02
 -10  -1  18    0.30    0.03
 -10  -2  18    3.55    0.12
   0   0 -19    0.02    0.03
   0   1 -19    0.01    0.02
   0   1 -19   -0.03    0.03
   0   2 -19    0.03    0.03
   0   2  19    0.05    0.03
   0   3 -19    0.00    0.03
   0   3  19   -0.02    0.03
   0   4  19    0.55    0.07
   0   5  19   -0.02    0.03
   0   6  19    2.19    0.11
   0   6  19    2.24    0.12
   0   7  19    0.02    0.03
   0   7  19    0.01    0.04
   0   8  19    0.22    0.05
   1   0 -19    0.00    0.03
  -1   0 -19    0.02    0.03
   1   0  19    0.02    0.03
  -1   1 -19   45.64    1.18
  -1   1  19   44.86    1.19
   1   1 -19   44.83    1.18
   1   1 -19   44.15    1.33
  -1  -1 -19   42.54    1.18
   1   2  19    8.73    0.28
  -1   2 -19    8.49    0.26
   1   2 -19    8.47    0.27
   1   2 -19    8.66    0.27
  -1   2  19    8.66    0.28
  -1  -2 -19    8.65    0.27
   1   3  19    1.57    0.10
  -1   3 -19    1.80    0.09
  -1   3  19    1.66    0.10
   1   4  19    0.95    0.08
  -1   4  19    1.14    0.08
   1   5  19    0.60    0.07
  -1   5  19    0.69    0.07
  -1   6 -19    0.94    0.07
   1   6  19    0.78    0.08
  -1   6  19    0.84    0.07
  -1   6  19    0.92    0.08
   1   7  19   11.62    0.35
   1   7  19   11.70    0.34
  -1   7  19   11.06    0.34
   1   8  19   12.46    0.36
  -1   8  19   11.52    0.35
   2   0 -19    0.11    0.04
   2   0  19    0.03    0.03
  -2   0 -19    0.06    0.03
  -2   0  19   -0.03    0.03
  -2   0  19    0.01    0.03
  -2   1 -19    0.21    0.04
   2  -1  19    0.21    0.04
  -2   1  19    0.23    0.05
  -2  -1 -19    0.25    0.04
   2   1 -19    0.30    0.05
   2   2  19    0.07    0.04
  -2   2 -19    0.04    0.03
   2   2 -19    0.10    0.03
  -2   2  19    0.13    0.04
  -2  -2 -19    0.07    0.04
   2   2 -19    0.04    0.03
   2   3  19   12.40    0.39
  -2   3 -19   12.57    0.36
  -2   3  19   12.36    0.38
  -2  -3 -19   12.24    0.38
  -2   4 -19   13.84    0.45
   2   4  19   14.27    0.43
  -2   4  19   14.15    0.42
   2   5  19    0.91    0.09
  -2   5 -19    0.88    0.07
  -2   5  19    0.96    0.07
  -2   6 -19    7.44    0.26
   2   6  19    7.81    0.26
  -2   6  19    7.71    0.24
   2   7  19    0.32    0.06
   2   7  19    0.28    0.05
   2   8  19    0.08    0.03
   2   8  19    0.14    0.05
  -3   0  19    0.04    0.03
  -3   0 -19    0.02    0.03
   3   0  19    0.02    0.03
  -3   0 -19   -0.01    0.03
  -3   0  19    0.00    0.04
  -3  -1  19   51.13    1.35
  -3   1 -19   49.56    1.24
   3   1  19   50.20    1.39
  -3   1 -19   49.23    1.32
  -3  -1 -19   50.20    1.24
  -3  -1 -19   50.97    1.33
   3   1 -19   49.58    1.34
  -3   1  19   50.92    1.35
   3  -1  19   50.46    1.39
  -3   1  19   49.82    1.34
  -3   2 -19    2.13    0.09
  -3   2 -19    2.15    0.10
  -3  -2 -19    1.97    0.09
   3  -2  19    2.16    0.11
   3   2 -19    2.02    0.10
  -3  -2 -19    2.11    0.11
  -3   2  19    2.16    0.11
  -3   2  19    2.23    0.11
   3   3  19    0.52    0.07
  -3   3 -19    0.71    0.05
  -3   3 -19    0.61    0.07
  -3   3  19    0.70    0.07
   3   3 -19    0.76    0.05
  -3  -3 -19    0.74    0.07
  -3  -3 -19    0.84    0.07
  -3   4 -19    4.33    0.17
   3   4  19    3.97    0.18
  -3   4  19    4.14    0.16
  -3   5 -19    0.02    0.03
   3   5  19    0.02    0.04
  -3   5  19    0.04    0.03
  -3   6 -19    0.53    0.05
   3   6  19    0.46    0.06
   3   7  19    1.74    0.10
   3   7  19    2.00    0.12
   3   8  19    0.08    0.04
   3   8  19    0.13    0.03
  -4   0 -19    0.03    0.03
  -4   0  19    0.05    0.04
   4   0  19    0.04    0.04
  -4   0 -19    0.03    0.03
  -4   0  19    0.01    0.04
   4   1  19    0.02    0.03
  -4  -1  19   -0.01    0.04
  -4   1 -19    0.01    0.03
  -4   1 -19    0.00    0.03
  -4   1  19   -0.02    0.04
  -4  -1 -19    0.00    0.03
   4  -1  19    0.03    0.03
  -4  -1 -19    0.04    0.03
  -4   1  19    0.03    0.04
  -4  -2  19    3.01    0.14
  -4   2 -19    2.95    0.11
  -4   2 -19    2.77    0.12
   4  -2  19    2.80    0.13
  -4   2  19    2.71    0.13
  -4  -2 -19    2.84    0.13
  -4  -2 -19    2.80    0.12
  -4   2  19    2.80    0.13
  -4   3 -19    1.87    0.09
  -4   3 -19    1.70    0.10
   4   3  19    1.75    0.12
  -4  -3 -19    1.69    0.10
   4   3 -19    1.68    0.08
   4  -3  19    1.61    0.10
  -4   3  19    1.54    0.10
  -4  -3 -19    1.76    0.10
  -4   4 -19   10.44    0.35
   4   4  19   10.60    0.35
  -4  -4 -19   10.42    0.31
  -4  -4 -19   11.13    0.34
  -4   4  19   10.05    0.32
  -4   5 -19    6.74    0.24
   4   5  19    6.97    0.25
  -4   5  19    6.77    0.21
   4   6  19    2.09    0.12
   4   7  19    0.36    0.05
   4   7  19    0.30    0.06
   4   8  19    0.06    0.03
   4   8  19    0.08    0.04
  -5   0  19   -0.02    0.04
  -5   0  19    0.02    0.04
  -5   0 -19    0.01    0.03
  -5   0 -19    0.01    0.03
   5   0  19    0.05    0.04
  -5   1 -19   10.20    0.30
  -5   1 -19   10.13    0.29
  -5  -1  19    9.80    0.31
   5   1  19    9.68    0.32
  -5  -1  19   10.28    0.33
  -5  -1 -19    9.49    0.31
  -5  -1 -19   10.17    0.29
   5  -1  19    9.80    0.33
  -5   1  19    9.64    0.32
  -5   1  19   10.56    0.32
  -5   2 -19    0.94    0.07
  -5  -2  19    0.84    0.09
   5   2  19    0.85    0.08
  -5   2 -19    0.86    0.05
  -5   2  19    0.67    0.07
  -5  -2 -19    0.71    0.07
  -5  -2 -19    0.85    0.07
  -5   2  19    0.71    0.07
  -5  -3  19   -0.01    0.04
  -5   3 -19    0.05    0.03
  -5   3 -19    0.05    0.04
   5   3 -19    0.05    0.03
  -5  -3 -19    0.05    0.04
  -5   3  19    0.07    0.04
  -5  -3 -19    0.05    0.04
  -5   3  19    0.00    0.03
  -5   4 -19    0.03    0.03
   5   4  19    0.04    0.05
  -5   4  19    0.00    0.03
  -5  -4 -19    0.05    0.04
   5   5  19    3.61    0.17
  -5  -5 -19    3.62    0.15
   5   6  19    1.18    0.09
   5   7  19    4.13    0.16
   5   7  19    4.42    0.16
  -6   0 -19    0.00    0.03
  -6   0  19    0.06    0.04
  -6   0  19    0.09    0.04
  -6   0 -19    0.03    0.03
  -6  -1  19    0.15    0.05
  -6   1 -19    0.20    0.05
  -6   1 -19    0.22    0.04
  -6  -1  19    0.22    0.05
  -6  -1 -19    0.20    0.04
  -6  -1 -19    0.09    0.04
  -6   1  19    0.13    0.05
  -6   1  19    0.08    0.04
  -6  -2  19    1.62    0.11
  -6   2 -19    1.77    0.10
  -6   2  19    1.71    0.11
  -6  -2 -19    1.62    0.09
  -6  -2 -19    1.62    0.10
  -6   2  19    1.74    0.10
  -6  -3  19    2.86    0.14
  -6   3 -19    2.85    0.13
  -6  -3 -19    3.06    0.14
  -6   3  19    2.94    0.12
   6   4  19    0.73    0.09
  -6  -4 -19    0.72    0.07
   6   5  19    2.14    0.12
  -6  -5 -19    1.84    0.10
   6   6  19    1.10    0.09
  -6  -6 -19    1.14    0.08
   6   7  19    0.02    0.03
   6   7  19    0.11    0.04
  -7   0  19   -0.01    0.04
  -7   0 -19    0.03    0.03
  -7   1 -19    0.06    0.02
  -7  -1  19    0.06    0.04
  -7  -1 -19    0.01    0.03
  -7   1  19   -0.02    0.04
  -7  -2  19    4.07    0.17
  -7   2  19    3.98    0.15
  -7  -2 -19    4.02    0.16
  -7  -3  19    5.27    0.20
  -7   3  19    4.68    0.16
  -7  -3 -19    5.45    0.19
  -7  -4  19    0.74    0.07
  -7  -4 -19    0.79    0.07
   7   5  19    7.15    0.25
  -7  -5 -19    7.56    0.24
   7   6  19    0.75    0.06
  -7  -6 -19    0.85    0.06
  -8   0 -19    0.04    0.02
  -8   0  19   -0.04    0.03
  -8  -1  19    3.63    0.15
  -8   1  19    3.70    0.14
  -8  -1 -19    3.79    0.13
  -8  -2  19    0.63    0.07
  -8  -2 -19    0.61    0.06
  -8   2  19    0.73    0.05
  -8  -3  19   18.17    0.52
  -8  -3 -19   17.61    0.50
  -8  -4  19    0.09    0.04
  -8  -4 -19    0.14    0.04
  -8  -5  19    1.26    0.08
   8   5  19    1.32    0.08
  -8  -5 -19    1.37    0.07
  -9   0  19   -0.02    0.03
  -9  -1  19    0.23    0.04
  -9   1  19    0.24    0.03
  -9  -1 -19    0.28    0.03
  -9  -2  19    0.42    0.05
  -9  -2 -19    0.46    0.04
  -9  -3  19    3.43    0.13
  -9  -3 -19    3.34    0.12
  -9  -4  19    0.46    0.05
  -9  -4 -19    0.43    0.04
 -10  -1  19    0.18    0.03
 -10  -2  19   -0.03    0.02
   0   0 -20   32.00    0.87
   0  -1 -20    0.03    0.03
   0   1 -20   -0.02    0.03
   0   1  20    0.00    0.04
   0   2  20    3.05    0.14
   0   2 -20    3.00    0.12
   0   3  20    0.03    0.04
   0   3 -20    0.01    0.03
   0   4  20    0.05    0.04
   0   5  20   -0.01    0.04
   0   6  20    0.14    0.05
   0   6  20    0.19    0.04
   0   7  20    0.02    0.03
   0   7  20    0.02    0.04
   0   8  20    9.52    0.29
   1   0 -20   23.09    0.65
  -1   0  20   24.06    0.66
  -1   0 -20   23.31    0.65
  -1   1 -20    0.39    0.05
   1  -1 -20    0.42    0.05
  -1   1  20    0.34    0.05
   1   1 -20    0.41    0.05
   1   1 -20    0.43    0.04
  -1  -1 -20    0.44    0.05
   1   2  20    1.96    0.11
  -1   2 -20    1.81    0.09
   1   2 -20    1.68    0.10
  -1  -2 -20    1.72    0.10
  -1   2  20    1.69    0.10
   1   3  20    2.64    0.13
  -1   3 -20    2.82    0.11
  -1   3  20    2.72    0.13
   1   4  20    4.38    0.18
  -1   4  20    4.07    0.17
   1   5  20    3.78    0.16
  -1   5  20    4.00    0.16
   1   6  20    5.76    0.21
   1   6  20    6.01    0.21
  -1   6 -20    5.70    0.21
  -1   6  20    5.81    0.20
   1   7  20    0.07    0.05
   1   7  20    0.02    0.03
  -1   7  20   -0.03    0.04
   1   8  20    0.24    0.05
  -2   0  20   14.62    0.43
  -2   0 -20   14.21    0.41
   2   0 -20   14.34    0.42
   2   0  20   14.07    0.43
  -2   1 -20    0.04    0.03
  -2   1  20   -0.01    0.04
   2  -1  20    0.01    0.03
  -2  -1 -20   -0.02    0.03
   2   1 -20    0.03    0.03
  -2   2 -20    0.68    0.06
   2   2  20    0.83    0.08
   2   2 -20    0.61    0.06
   2   2 -20    0.68    0.05
  -2   2  20    0.70    0.08
   2   3  20    6.03    0.23
  -2   3 -20    6.14    0.20
  -2   3  20    6.27    0.22
   2   4  20   25.13    0.70
  -2   4  20   23.88    0.68
  -2   5 -20    6.81    0.25
   2   5  20    6.91    0.25
  -2   5  20    7.00    0.23
   2   6  20    0.13    0.05
  -2   6 -20    0.06    0.03
  -2   6  20    0.06    0.03
   2   7  20    0.02    0.05
   2   7  20    0.00    0.03
   2   8  20    2.96    0.10
   2   8  20    3.21    0.13
   3   0  20   16.40    0.49
  -3   0 -20   16.38    0.47
   3   0 -20   17.23    0.49
  -3   0  20   16.18    0.47
  -3   0  20   16.19    0.49
   3   1  20   19.62    0.58
  -3   1 -20   18.76    0.54
  -3  -1  20   20.37    0.57
  -3  -1 -20   18.89    0.51
   3   1 -20   19.98    0.56
  -3  -1 -20   19.55    0.55
  -3   1  20   20.62    0.57
  -3   1  20   19.46    0.56
   3  -1  20   19.41    0.58
  -3   2 -20    3.69    0.13
   3   2 -20    3.36    0.14
  -3   2  20    3.23    0.15
  -3  -2 -20    3.66    0.13
   3  -2  20    3.69    0.15
  -3  -2 -20    3.58    0.15
   3   3  20    1.36    0.11
  -3   3 -20    1.26    0.07
   3  -3  20    1.09    0.09
  -3  -3 -20    1.37    0.09
  -3  -3 -20    1.08    0.08
  -3   3  20    1.32    0.09
   3   3 -20    1.16    0.06
   3   4  20    0.01    0.04
  -3   4 -20    0.04    0.03
  -3   4  20    0.06    0.04
  -3  -4 -20    0.17    0.05
  -3  -4 -20    0.08    0.04
  -3   5 -20    0.31    0.05
   3   5  20    0.24    0.05
  -3   5  20    0.27    0.04
   3   6  20    0.09    0.05
   3   7  20    1.95    0.10
   3   7  20    2.01    0.12
   3   8  20    0.01    0.02
   3   8  20    0.02    0.04
   4   0  20   22.25    0.66
  -4   0  20   23.56    0.65
  -4   0  20   22.89    0.64
  -4   0 -20   22.13    0.59
  -4   0 -20   22.39    0.63
  -4  -1  20   29.85    0.82
   4   1  20   29.30    0.84
  -4   1 -20   29.27    0.79
  -4   1 -20   29.24    0.75
  -4   1  20   28.82    0.81
  -4  -1 -20   29.39    0.75
  -4  -1 -20   28.86    0.80
  -4   1  20   29.90    0.82
   4  -1  20   28.89    0.84
  -4   2 -20   76.53    1.91
  -4   2 -20   78.30    2.02
  -4  -2  20   77.86    2.06
  -4   2  20   76.97    2.06
  -4  -2 -20   78.87    2.04
  -4  -2 -20   77.53    1.91
   4  -2  20   74.53    2.14
  -4   2  20   80.56    2.05
   4   3  20    0.12    0.05
   4   3 -20    0.16    0.03
  -4  -3 -20    0.19    0.05
  -4  -3 -20    0.18    0.04
  -4   3  20    0.32    0.05
  -4   4 -20    0.72    0.07
   4   4  20    0.56    0.07
  -4  -4 -20    0.65    0.07
  -4   4  20    0.73    0.07
  -4  -4 -20    0.77    0.08
  -4   5 -20    0.75    0.06
   4   5  20    0.43    0.07
  -4   5  20    0.52    0.05
   4   6  20    0.00    0.04
   4   7  20    1.52    0.09
   4   7  20    1.57    0.10
   4   8  20    0.46    0.05
   4   8  20    0.41    0.04
  -5   0  20   39.09    1.07
  -5   0  20   39.28    1.07
   5   0  20   39.53    1.13
  -5   0 -20   38.33    0.99
  -5   0 -20   39.14    1.05
  -5  -1  20    1.11    0.10
  -5   1 -20    0.98    0.07
  -5   1 -20    0.97    0.08
  -5  -1 -20    0.98    0.08
  -5   1  20    1.01    0.08
  -5  -1 -20    1.09    0.08
  -5   1  20    1.14    0.09
  -5   2 -20    5.28    0.17
  -5  -2  20    5.45    0.21
  -5   2 -20    5.33    0.18
  -5  -2 -20    5.39    0.19
  -5   2  20    5.10    0.20
  -5  -2 -20    5.05    0.18
  -5   2  20    5.15    0.20
  -5   3 -20    0.82    0.07
  -5  -3  20    1.01    0.10
  -5   3 -20    0.80    0.07
  -5   3  20    0.91    0.07
  -5  -3 -20    0.90    0.08
  -5  -3 -20    0.86    0.08
   5   3 -20    0.81    0.06
   5   4  20   -0.04    0.04
  -5   4 -20    0.03    0.03
  -5  -4 -20    0.02    0.04
  -5   4  20    0.02    0.03
   5   5  20    5.84    0.22
  -5  -5 -20    5.74    0.21
   5   6  20   11.47    0.36
   5   7  20    0.21    0.04
   5   7  20    0.22    0.05
  -6   0 -20   71.34    1.82
  -6   0  20   69.91    1.85
  -6   0  20   67.56    1.86
  -6   0 -20   69.49    1.73
  -6   1 -20    0.90    0.06
  -6  -1  20    0.89    0.09
  -6   1 -20    0.97    0.08
  -6  -1 -20    0.87    0.07
  -6  -1 -20    0.99    0.08
  -6   1  20    1.00    0.09
  -6  -2  20   15.68    0.47
  -6  -2 -20   14.69    0.44
  -6   2  20   15.14    0.45
  -6   3 -20    0.85    0.07
  -6  -3  20    0.64    0.07
  -6   3  20    0.72    0.06
  -6  -3 -20    0.74    0.07
   6   4  20    0.05    0.05
  -6  -4 -20    0.04    0.04
   6   5  20    7.27    0.25
  -6  -5 -20    6.89    0.24
   6   6  20    1.42    0.09
  -6  -6 -20    1.55    0.08
   6   7  20    1.47    0.08
   6   7  20    1.53    0.09
  -7   0  20    6.74    0.24
  -7   0 -20    6.92    0.21
  -7  -1  20    0.15    0.05
  -7   1 -20    0.14    0.03
  -7   1  20    0.14    0.05
  -7  -1 -20    0.14    0.04
  -7  -2  20    1.73    0.11
  -7   2  20    1.79    0.09
  -7  -2 -20    1.63    0.09
  -7  -3  20    5.80    0.21
  -7   3  20    5.28    0.17
  -7  -3 -20    5.70    0.20
  -7  -4  20    0.00    0.04
  -7  -4 -20    0.02    0.03
   7   5  20    0.02    0.04
  -7  -5 -20    0.07    0.03
   7   6  20    0.29    0.05
  -7  -6 -20    0.23    0.04
  -8   0  20    0.31    0.05
  -8   0 -20    0.41    0.04
  -8  -1  20    1.77    0.10
  -8   1  20    1.79    0.09
  -8  -1 -20    1.76    0.08
  -8  -2  20   -0.02    0.03
  -8  -2 -20    0.03    0.03
  -8   2  20    0.03    0.02
  -8  -3  20    0.62    0.07
  -8  -3 -20    0.53    0.05
  -8  -4  20    5.82    0.20
  -8  -4 -20    5.83    0.19
  -8  -5 -20    4.75    0.16
  -9   0  20    0.02    0.03
  -9  -1  20    0.34    0.04
  -9   1  20    0.39    0.03
  -9  -2  20    0.16    0.04
  -9  -2 -20    0.19    0.03
  -9  -3  20    5.04    0.17
  -9  -3 -20    5.13    0.16
   0   0 -21   -0.02    0.03
   0   1  21   -0.01    0.03
   0   1 -21   -0.01    0.03
   0  -1 -21    0.00    0.04
   0   2  21    0.22    0.05
   0   2 -21    0.25    0.04
   0   3  21   -0.04    0.04
   0   3 -21   -0.01    0.03
   0   4  21   40.61    1.11
   0   5  21    0.05    0.04
   0   6  21   12.07    0.36
   0   6  21   11.80    0.36
   0   7  21   -0.01    0.03
   0   7  21   -0.02    0.04
   0   8  21   11.51    0.33
  -1   0 -21    0.05    0.03
  -1   0  21    0.07    0.04
   1   0 -21   -0.01    0.03
  -1   1 -21    0.12    0.04
   1  -1 -21    0.14    0.04
   1   1 -21    0.09    0.03
   1   1 -21    0.14    0.04
  -1  -1 -21    0.09    0.04
  -1   1  21    0.06    0.04
   1   2  21    0.86    0.08
  -1   2 -21    0.82    0.07
  -1  -2 -21    0.98    0.08
  -1   2  21    0.84    0.08
   1   2 -21    0.96    0.08
   1   3  21    0.12    0.05
  -1   3 -21    0.11    0.03
  -1   3  21    0.11    0.04
   1   4  21    3.43    0.16
  -1   4  21    3.67    0.15
   1   5  21    6.87    0.24
  -1   5  21    6.46    0.23
   1   6  21    0.41    0.06
   1   6  21    0.23    0.05
  -1   6  21    0.24    0.04
   1   7  21    2.93    0.12
   1   7  21    2.82    0.13
   1   8  21    0.49    0.06
   2   0  21    0.07    0.03
  -2   0  21   -0.07    0.04
   2   0 -21    0.01    0.03
  -2   0 -21    0.06    0.03
  -2   1 -21    1.99    0.10
  -2   1  21    1.87    0.11
  -2  -1 -21    2.00    0.10
   2   1 -21    2.00    0.11
   2  -1  21    1.98    0.10
   2   2  21    7.00    0.25
  -2   2 -21    6.72    0.22
  -2  -2 -21    6.76    0.23
   2   2 -21    6.98    0.23
  -2   2  21    7.08    0.24
   2   2 -21    6.54    0.23
  -2   3 -21   44.57    1.17
   2   3  21   42.78    1.21
  -2  -3 -21   44.72    1.20
  -2   3  21   45.09    1.20
   2   4  21   11.93    0.38
  -2   4  21   11.69    0.36
  -2   5 -21    1.94    0.10
   2   5  21    1.78    0.11
  -2   5  21    2.17    0.11
   2   6  21    2.83    0.13
  -2   6  21    2.74    0.11
   2   7  21    0.07    0.05
   2   7  21    0.08    0.04
   2   8  21    0.11    0.04
   3   0 -21    0.02    0.04
  -3   0 -21   -0.02    0.03
   3   0  21    0.02    0.03
  -3   0  21    0.03    0.04
  -3  -1  21   11.86    0.37
  -3   1 -21   11.70    0.34
  -3   1  21   11.31    0.35
  -3  -1 -21   11.38    0.35
   3  -1  21   11.08    0.36
   3   1 -21   11.27    0.35
  -3   1  21   11.25    0.36
  -3   2 -21    2.04    0.09
   3  -2  21    1.90    0.11
  -3  -2 -21    2.24    0.11
   3   2 -21    2.14    0.10
  -3   2  21    2.11    0.12
   3   3  21   33.43    0.91
  -3   3 -21   31.34    0.86
  -3  -3 -21   33.08    0.90
  -3   3  21   32.36    0.89
  -3   4 -21   -0.01    0.03
   3   4  21   -0.02    0.04
  -3   4  21    0.01    0.03
  -3  -4 -21   -0.01    0.03
   3   5  21    4.84    0.19
  -3   5 -21    4.58    0.18
  -3   5  21    4.53    0.17
   3   6  21    0.06    0.04
   3   7  21    0.04    0.05
   3   7  21    0.05    0.03
   3   8  21   -0.04    0.04
  -4   0 -21    0.00    0.03
  -4   0 -21    0.02    0.03
  -4   0  21    0.03    0.04
   4   0  21    0.03    0.04
  -4   0  21    0.07    0.04
  -4   1 -21    0.50    0.05
  -4  -1  21    0.49    0.07
  -4  -1 -21    0.64    0.06
  -4  -1 -21    0.51    0.06
  -4   1  21    0.38    0.06
  -4   1  21    0.41    0.06
   4  -1  21    0.54    0.07
  -4   2 -21    3.08    0.12
  -4  -2  21    3.44    0.16
  -4   2  21    3.13    0.14
  -4  -2 -21    3.29    0.14
  -4   2  21    3.02    0.14
  -4  -2 -21    3.11    0.13
   4   3  21    2.88    0.15
  -4   3  21    3.05    0.13
   4   3 -21    2.91    0.11
  -4  -3 -21    2.86    0.13
  -4  -3 -21    2.79    0.12
   4   4  21    5.73    0.23
  -4   4 -21    5.56    0.21
  -4   4  21    5.96    0.20
  -4  -4 -21    5.77    0.21
   4   5  21    1.63    0.11
  -4   5  21    1.58    0.08
   4   6  21    1.77    0.11
   4   7  21    1.09    0.07
   4   7  21    1.17    0.09
  -5   0 -21    0.00    0.03
  -5   0 -21    0.04    0.03
  -5   0  21   -0.03    0.04
  -5   0  21    0.03    0.04
  -5   1 -21    4.23    0.15
  -5  -1  21    4.31    0.18
  -5   1 -21    4.51    0.15
  -5   1  21    4.15    0.18
  -5   1  21    4.16    0.17
  -5  -1 -21    4.26    0.16
  -5  -1 -21    4.23    0.16
  -5   2 -21    0.04    0.03
  -5  -2  21    0.04    0.04
  -5   2 -21    0.00    0.04
  -5   2  21    0.04    0.04
  -5  -2 -21    0.00    0.03
  -5  -2 -21    0.09    0.04
  -5   2  21    0.05    0.04
  -5  -3  21    2.09    0.12
  -5   3  21    1.93    0.10
  -5  -3 -21    1.92    0.11
   5   4  21    4.63    0.20
  -5   4 -21    4.63    0.18
  -5  -4 -21    4.94    0.18
  -5   4  21    4.63    0.16
   5   5  21    0.03    0.04
  -5  -5 -21   -0.02    0.03
   5   6  21    3.12    0.14
   5   7  21    0.11    0.04
   5   7  21    0.09    0.03
  -6   0  21    0.00    0.04
  -6   0 -21    0.01    0.03
  -6   1 -21   24.47    0.68
  -6  -1  21   25.37    0.72
  -6  -1 -21   25.19    0.69
  -6   1  21   25.42    0.71
  -6  -2  21    3.02    0.15
  -6   2  21    3.12    0.14
  -6  -2 -21    2.88    0.13
  -6  -3  21    7.53    0.26
  -6   3  21    7.55    0.24
  -6  -3 -21    7.86    0.25
   6   4  21    0.91    0.09
  -6  -4 -21    1.01    0.08
   6   5  21    1.47    0.10
  -6  -5 -21    1.50    0.09
   6   6  21    0.09    0.04
  -6  -6 -21    0.03    0.03
  -7   0  21    0.00    0.04
  -7   0 -21    0.04    0.03
  -7  -1  21    5.70    0.21
  -7  -1 -21    5.59    0.19
  -7   1  21    5.87    0.20
  -7  -2  21    1.31    0.10
  -7   2  21    1.41    0.08
  -7  -2 -21    1.43    0.08
  -7  -3  21    0.39    0.06
  -7   3  21    0.32    0.04
  -7  -3 -21    0.35    0.05
  -7  -4  21    0.64    0.07
  -7  -4 -21    0.70    0.06
   7   5  21    0.97    0.08
  -7  -5 -21    0.85    0.06
  -8   0  21   -0.04    0.03
  -8  -1  21    4.14    0.16
  -8   1  21    4.33    0.15
  -8  -1 -21    4.30    0.14
  -8  -2  21    0.95    0.08
  -8  -2 -21    1.03    0.06
  -8   2  21    0.93    0.05
  -8  -3  21    0.80    0.07
  -8  -3 -21    0.87    0.06
  -8  -4  21    1.08    0.07
  -8  -4 -21    1.13    0.07
  -9   0  21    0.02    0.02
  -9  -1  21    0.24    0.04
  -9  -2  21    0.93    0.06
  -9  -2 -21    0.93    0.05
  -9  -3  21    0.02    0.03
  -9  -3 -21    0.05    0.02
   0   0 -22    4.84    0.18
   0  -1 -22    0.00    0.03
   0   1  22    0.02    0.04
   0   1 -22   -0.02    0.03
   0   2 -22    9.45    0.29
   0   2  22    9.33    0.31
   0  -2 -22    9.38    0.30
   0   3 -22    0.01    0.03
   0   3  22   -0.03    0.04
   0   4  22    0.13    0.05
   0   5  22    0.05    0.04
   0   6  22    0.84    0.08
   0   6  22    0.77    0.07
   0   7  22    0.00    0.04
   0   7  22    0.01    0.03
  -1   0  22   40.05    1.07
  -1   0 -22   39.33    1.05
   1   0 -22   37.64    1.05
   1  -1 -22    2.46    0.12
  -1   1 -22    2.54    0.11
   1   1 -22    2.49    0.11
  -1  -1 -22    2.57    0.12
  -1   1  22    2.60    0.13
   1  -1  22    2.60    0.12
   1   1 -22    2.48    0.12
   1   2  22    2.02    0.12
  -1   2 -22    2.26    0.10
  -1   2  22    2.16    0.12
  -1  -2 -22    2.19    0.12
   1   2 -22    2.21    0.11
   1   3  22    5.55    0.21
  -1   3 -22    5.51    0.19
  -1   3  22    5.61    0.21
   1   4  22    0.12    0.05
  -1   4  22    0.12    0.05
   1   5  22    0.02    0.04
  -1   5  22    0.09    0.04
   1   6  22    0.72    0.07
   1   6  22    0.95    0.08
  -1   6  22    0.97    0.07
   1   7  22    2.07    0.09
   1   7  22    2.13    0.11
   1   8  22    3.03    0.13
  -2   0  22   12.33    0.39
  -2   0 -22   12.09    0.36
   2   0 -22   12.45    0.38
  -2   1 -22    1.39    0.08
   2  -1  22    1.51    0.09
   2   1 -22    1.45    0.09
  -2  -1 -22    1.46    0.09
  -2   1  22    1.44    0.10
  -2   2 -22   23.07    0.62
   2   2  22   23.64    0.65
  -2   2  22   21.96    0.64
   2   2 -22   23.06    0.63
   2  -2  22   21.01    0.66
   2   2 -22   21.39    0.68
  -2  -2 -22   22.80    0.64
  -2   3 -22    0.77    0.06
   2   3  22    0.68    0.08
  -2  -3 -22    0.72    0.07
  -2   3  22    0.69    0.07
   2   4  22    9.72    0.32
  -2   4  22    9.53    0.31
   2   5  22    5.46    0.21
  -2   5  22    5.50    0.19
   2   6  22    1.82    0.10
  -2   6  22    1.70    0.08
   2   7  22    3.36    0.13
   2   7  22    3.24    0.14
   3   0 -22    0.87    0.08
  -3   0  22    1.03    0.10
  -3   0 -22    0.92    0.08
   3   0  22    0.93    0.08
  -3  -1  22    4.40    0.19
  -3   1 -22    4.56    0.16
  -3   1  22    4.54    0.18
  -3  -1 -22    4.28    0.17
   3  -1  22    4.20    0.17
   3   1 -22    4.19    0.17
  -3   2 -22    4.53    0.16
   3  -2  22    3.97    0.18
   3   2 -22    4.49    0.17
  -3   2  22    4.71    0.18
  -3  -2 -22    4.78    0.18
  -3   3 -22    9.73    0.29
   3   3  22    9.72    0.33
  -3  -3 -22    9.61    0.31
  -3   3  22   10.02    0.32
   3   4  22    3.65    0.17
  -3   4  22    3.48    0.15
  -3  -4 -22    3.63    0.16
   3   5  22    0.06    0.05
  -3   5  22    0.21    0.04
   3   6  22    0.70    0.07
   3   7  22    1.52    0.08
   3   7  22    1.66    0.10
  -4   0 -22    1.39    0.09
  -4   0  22    1.37    0.10
  -4   1 -22    2.52    0.11
  -4  -1  22    2.21    0.13
  -4   1  22    2.45    0.13
  -4   1  22    2.28    0.12
  -4  -1 -22    2.29    0.11
  -4   2 -22    0.01    0.03
  -4  -2  22   -0.04    0.04
  -4  -2 -22    0.01    0.03
  -4   2  22    0.04    0.04
   4   3  22    1.35    0.11
  -4  -3 -22    0.89    0.08
  -4   3  22    1.14    0.09
  -4   4 -22    3.05    0.14
   4   4  22    2.84    0.15
  -4  -4 -22    3.03    0.14
  -4   4  22    3.06    0.13
   4   5  22    0.02    0.04
  -4   5  22   -0.01    0.02
   4   6  22    0.14    0.04
   4   7  22    1.61    0.09
   4   7  22    1.34    0.08
  -5   0 -22    2.20    0.11
  -5   0 -22    2.43    0.11
  -5   0  22    2.31    0.13
  -5  -1  22   12.39    0.41
  -5   1 -22   13.51    0.38
  -5  -1 -22   13.57    0.39
  -5   1  22   13.19    0.41
  -5   1  22   13.03    0.41
  -5  -1 -22   12.77    0.37
  -5   2 -22    2.15    0.09
  -5  -2  22    2.14    0.12
  -5   2  22    2.17    0.12
  -5  -2 -22    2.26    0.11
  -5  -3  22    0.50    0.07
  -5  -3 -22    0.70    0.07
  -5   3  22    0.63    0.06
   5   4  22    2.57    0.14
  -5   4  22    2.51    0.11
  -5  -4 -22    2.59    0.12
   5   5  22    2.56    0.13
  -5  -5 -22    2.50    0.12
   5   6  22    0.24    0.05
   5   7  22    0.45    0.05
   5   7  22    0.49    0.06
  -6   0  22   14.65    0.44
  -6   0 -22   14.52    0.42
  -6  -1  22   10.43    0.34
  -6   1 -22   10.47    0.30
  -6   1  22   10.19    0.33
  -6  -1 -22   10.37    0.32
  -6  -2  22    0.04    0.04
  -6  -2 -22    0.03    0.03
  -6   2  22    0.05    0.04
  -6  -3  22   -0.03    0.04
  -6   3  22   -0.01    0.03
  -6  -3 -22    0.06    0.04
   6   4  22    0.25    0.06
  -6  -4 -22    0.24    0.04
   6   5  22   -0.05    0.03
  -6  -5 -22    0.01    0.03
   6   6  22    5.50    0.18
  -6  -6 -22    5.05    0.17
  -7   0 -22    1.57    0.08
  -7   0  22    1.68    0.10
  -7  -1  22   -0.01    0.04
  -7  -1 -22   -0.01    0.03
  -7   1  22    0.01    0.03
  -7  -2  22    6.71    0.23
  -7   2  22    6.71    0.21
  -7  -2 -22    6.63    0.22
  -7  -3  22    9.15    0.29
  -7  -3 -22    9.06    0.28
  -7  -4  22    0.06    0.04
  -7  -4 -22    0.06    0.03
   7   5  22    0.29    0.05
  -7  -5 -22    0.40    0.05
  -8   0  22    2.60    0.11
  -8  -1  22   13.43    0.40
  -8   1  22   13.51    0.39
  -8  -1 -22   13.95    0.38
  -8  -2  22    0.04    0.03
  -8  -2 -22    0.00    0.02
  -8   2  22   -0.01    0.02
  -8  -3  22    1.59    0.09
  -8  -3 -22    1.64    0.08
  -8  -4  22    0.18    0.04
  -8  -4 -22    0.16    0.03
  -9   0  22    0.00    0.02
  -9  -1  22    0.03    0.03
  -9  -2  22    1.61    0.08
   0   0 -23    0.02    0.03
   0  -1 -23    0.00    0.03
   0   1 -23    0.04    0.03
   0   1  23    0.02    0.04
   0   2  23    0.08    0.05
   0   2 -23    0.20    0.04
   0  -2 -23    0.16    0.05
   0   3  23   -0.02    0.04
   0   4  23    0.25    0.05
   0   5  23    0.01    0.04
   0   6  23    0.26    0.05
   0   7  23    0.04    0.03
  -1   0  23    0.06    0.05
   1   0 -23    0.02    0.04
  -1   0 -23    0.02    0.03
  -1   1 -23    2.24    0.11
   1  -1 -23    2.06    0.11
  -1   1  23    2.03    0.12
   1   1 -23    2.05    0.11
  -1  -1 -23    2.17    0.11
   1   2  23    0.08    0.05
  -1   2 -23    0.08    0.03
   1   2 -23    0.05    0.04
  -1   2  23    0.14    0.05
  -1  -2 -23    0.10    0.04
  -1   3 -23    0.08    0.03
   1   3  23    0.09    0.05
  -1   3  23    0.00    0.04
   1   4  23    8.95    0.30
  -1   4  23    8.47    0.29
   1   5  23    0.10    0.04
  -1   5  23    0.19    0.05
   1   6  23    6.86    0.23
   1   6  23    7.00    0.23
  -1   6  23    6.96    0.22
   1   7  23    0.54    0.05
   1   7  23    0.59    0.06
  -2   0 -23    0.04    0.03
  -2   0  23    0.00    0.04
   2   0 -23    0.02    0.04
  -2   1 -23   13.10    0.39
   2   1 -23   13.34    0.40
   2  -1  23   12.18    0.40
  -2  -1 -23   13.05    0.40
  -2   1  23   13.05    0.41
   2   1 -23   14.05    0.43
   2   2  23    2.62    0.14
  -2   2 -23    2.53    0.11
  -2   2  23    2.56    0.13
  -2  -2 -23    2.59    0.13
   2  -2  23    2.55    0.13
   2   2 -23    2.59    0.12
   2   3  23    4.28    0.19
  -2   3 -23    4.42    0.16
  -2  -3 -23    4.63    0.18
  -2   3  23    4.11    0.18
   2   4  23    4.92    0.20
  -2   4  23    4.96    0.19
   2   5  23    0.11    0.04
  -2   5  23    0.07    0.04
   2   6  23    1.61    0.10
   2   6  23    1.67    0.10
  -2   6  23    1.54    0.08
   2   7  23    0.39    0.06
   2   7  23    0.42    0.05
  -3   0 -23    0.03    0.03
  -3   0  23    0.06    0.05
   3   0 -23    0.06    0.04
  -3   1 -23    0.90    0.07
  -3  -1  23    0.73    0.08
   3   1 -23    0.87    0.08
  -3   1  23    0.87    0.09
  -3  -1 -23    0.77    0.07
  -3   2 -23   31.30    0.85
   3   2 -23   30.20    0.95
  -3   2  23   31.92    0.88
  -3  -2 -23   32.98    0.87
  -3   3 -23    3.25    0.12
   3   3  23    3.27    0.16
  -3   3  23    3.24    0.15
  -3  -3 -23    3.12    0.14
   3   4  23   12.47    0.39
  -3  -4 -23   11.79    0.37
  -3   4  23   11.53    0.36
   3   5  23    1.64    0.11
  -3   5  23    1.49    0.08
   3   6  23    1.19    0.08
   3   7  23    1.87    0.10
   3   7  23    1.77    0.09
  -4   0 -23   -0.02    0.03
  -4   0  23    0.03    0.04
  -4   1 -23    0.16    0.04
  -4  -1  23    0.10    0.05
  -4  -1 -23    0.11    0.04
  -4   1  23    0.15    0.05
  -4  -2  23    0.99    0.09
  -4   2 -23    0.86    0.06
  -4   2  23    1.03    0.09
   4   2 -23    0.78    0.06
  -4  -2 -23    0.73    0.07
   4   3  23    2.10    0.13
  -4  -3 -23    2.28    0.12
  -4   3  23    2.18    0.12
   4   4  23    6.81    0.25
  -4   4  23    6.83    0.22
  -4  -4 -23    6.39    0.23
   4   5  23    1.57    0.10
  -4  -5 -23    1.67    0.10
  -4   5  23    1.50    0.07
   4   6  23    0.25    0.05
   4   7  23   -0.02    0.04
   4   7  23    0.03    0.03
  -5   0  23    0.06    0.04
  -5   0 -23    0.03    0.03
  -5   1 -23    0.56    0.05
  -5  -1  23    0.59    0.07
  -5   1  23    0.39    0.06
  -5  -1 -23    0.49    0.06
  -5  -2  23    0.44    0.07
  -5   2 -23    0.45    0.04
  -5  -2 -23    0.51    0.06
  -5   2  23    0.65    0.07
  -5  -3  23    4.56    0.18
  -5  -3 -23    4.46    0.17
  -5   3  23    3.98    0.16
   5   4  23    0.62    0.07
  -5   4  23    0.71    0.06
  -5  -4 -23    0.71    0.07
   5   5  23    5.50    0.20
  -5  -5 -23    4.95    0.18
   5   6  23    0.93    0.08
  -6   0 -23    0.00    0.03
  -6   0  23   -0.02    0.04
  -6  -1  23    0.70    0.08
  -6   1 -23    0.62    0.05
  -6  -1 -23    0.81    0.07
  -6   1  23    0.65    0.07
  -6  -2  23    3.21    0.15
  -6   2  23    3.26    0.14
  -6  -2 -23    3.34    0.14
  -6  -3  23    7.36    0.25
  -6  -3 -23    7.42    0.24
  -6   3  23    7.14    0.23
   6   4  23    2.47    0.13
  -6  -4 -23    2.64    0.12
   6   5  23    0.05    0.04
  -6  -5 -23    0.08    0.03
   6   6  23    0.10    0.04
  -7   0  23   -0.03    0.03
  -7   0 -23    0.00    0.02
  -7  -1  23    5.53    0.20
  -7   1  23    5.49    0.19
  -7  -1 -23    5.70    0.18
  -7  -2  23    7.76    0.25
  -7  -2 -23    7.48    0.23
  -7   2  23    7.16    0.23
  -7  -3  23    1.50    0.09
  -7  -3 -23    1.52    0.08
  -7  -4  23    1.99    0.10
  -7  -4 -23    1.98    0.09
  -7  -5 -23    4.72    0.16
  -8   0  23    0.00    0.03
  -8  -1  23    0.57    0.06
  -8   1  23    0.54    0.05
  -8  -1 -23    0.53    0.04
  -8  -2  23    1.17    0.08
  -8  -2 -23    1.15    0.06
  -8  -3  23    0.04    0.03
  -8  -3 -23    0.00    0.02
  -8  -4 -23    0.28    0.03
  -9  -1  23    2.26    0.09
   0   0 -24   17.67    0.51
   0   1  24    0.08    0.05
   0   1 -24    0.02    0.03
   0  -1 -24    0.04    0.04
   0   2 -24    2.18    0.11
   0  -2 -24    2.21    0.12
   0   2  24    2.13    0.13
   0   3  24    0.08    0.05
   0   4  24   25.72    0.73
   0   5  24    0.01    0.04
   0   6  24    0.16    0.04
   0   7  24    0.00    0.02
  -1   0  24    0.32    0.06
  -1   0 -24    0.43    0.06
   1   0 -24    0.28    0.05
   1  -1 -24    0.14    0.05
  -1   1 -24    0.12    0.04
  -1  -1 -24    0.13    0.04
   1   1 -24    0.10    0.04
  -1   1  24    0.07    0.04
   1   2  24    0.94    0.09
  -1   2 -24    0.91    0.07
   1   2 -24    0.83    0.07
  -1   2  24    0.85    0.08
  -1  -2 -24    0.99    0.09
  -1   3 -24   17.78    0.49
   1   3  24   17.66    0.52
  -1  -3 -24   16.91    0.51
  -1   3  24   17.39    0.52
   1   4  24    0.68    0.08
  -1   4  24    0.52    0.06
   1   5  24    1.13    0.09
  -1   5  24    1.28    0.09
   1   6  24    0.01    0.03
   1   6  24   -0.01    0.04
  -1   6  24    0.02    0.03
   1   7  24    2.25    0.10
   1   7  24    2.12    0.09
  -2   0  24    0.09    0.05
   2   0 -24    0.09    0.04
  -2   0 -24    0.01    0.03
   2  -1 -24   24.72    0.69
  -2   1 -24   24.20    0.68
  -2   1  24   24.88    0.70
  -2  -1 -24   25.46    0.69
   2   1 -24   25.02    0.69
   2   1 -24   22.71    0.75
   2   2  24    3.60    0.17
  -2   2 -24    3.41    0.14
  -2   2  24    3.56    0.16
  -2  -2 -24    3.54    0.15
   2   3  24    0.78    0.08
  -2   3 -24    0.87    0.07
  -2   3  24    0.82    0.08
  -2  -3 -24    0.82    0.08
   2   4  24   -0.01    0.04
  -2   4  24    0.00    0.04
   2   5  24    7.72    0.27
  -2   5  24    8.07    0.25
   2   6  24    0.39    0.06
   2   6  24    0.43    0.06
  -2   6  24    0.34    0.04
   2   7  24    2.00    0.09
   2   7  24    2.00    0.10
  -3   0 -24    2.03    0.11
   3   0 -24    2.25    0.12
  -3   0  24    2.16    0.13
  -3   1 -24    3.15    0.13
  -3  -1  24    3.28    0.16
  -3   1  24    2.76    0.15
  -3  -1 -24    2.98    0.14
  -3   2 -24    0.18    0.04
  -3   2  24    0.13    0.05
  -3  -2 -24    0.22    0.05
   3   2 -24    0.16    0.03
   3   3  24    3.53    0.17
  -3  -3 -24    3.59    0.16
  -3   3  24    3.99    0.16
   3   4  24    1.86    0.12
  -3   4  24    1.77    0.10
  -3  -4 -24    1.63    0.10
   3   5  24    2.03    0.12
  -3   5  24    1.95    0.09
   3   6  24    1.60    0.09
   3   7  24    0.02    0.04
   3   7  24    0.00    0.03
  -4   0  24    6.51    0.24
  -4   0 -24    6.66    0.22
  -4  -1  24    5.46    0.21
  -4   1 -24    5.33    0.18
  -4  -1 -24    5.18    0.19
  -4   1  24    5.42    0.21
  -4  -2  24    7.29    0.26
  -4   2 -24    7.33    0.23
  -4  -2 -24    7.64    0.25
  -4   2  24    6.99    0.25
   4   3  24    4.98    0.21
  -4  -3 -24    5.33    0.20
  -4   3  24    5.40    0.20
   4   4  24    1.41    0.11
  -4  -4 -24    1.43    0.09
  -4   4  24    1.49    0.09
   4   5  24    2.23    0.12
  -4  -5 -24    2.32    0.11
  -4   5  24    2.20    0.09
   4   6  24    0.04    0.04
   4   7  24    0.46    0.04
  -5   0 -24    2.14    0.10
  -5   0  24    2.10    0.12
  -5   1 -24    0.73    0.06
  -5  -1  24    0.80    0.09
  -5   1  24    0.77    0.08
  -5  -1 -24    0.69    0.07
  -5   2 -24    6.99    0.21
  -5  -2  24    7.00    0.25
  -5   2  24    7.29    0.24
  -5  -2 -24    6.89    0.24
  -5  -3  24    0.05    0.04
  -5  -3 -24    0.05    0.04
  -5   3  24    0.04    0.04
   5   4  24    4.44    0.18
  -5   4  24    4.15    0.14
  -5  -4 -24    4.33    0.16
   5   5  24    2.55    0.12
  -5  -5 -24    2.29    0.11
   5   6  24   -0.01    0.03
  -6   0 -24    0.92    0.06
  -6   0  24    0.74    0.07
  -6   1 -24    0.17    0.03
  -6  -1  24    0.13    0.05
  -6  -1 -24    0.15    0.04
  -6   1  24    0.12    0.04
  -6  -2  24    0.11    0.04
  -6  -2 -24    0.13    0.04
  -6   2  24    0.13    0.04
  -6  -3  24    1.05    0.08
  -6  -3 -24    1.06    0.08
  -6   3  24    0.99    0.07
   6   4  24    1.21    0.09
  -6  -4 -24    1.17    0.08
   6   5  24    4.58    0.17
  -6  -5 -24    4.51    0.16
  -7   0  24    1.38    0.09
  -7   0 -24    1.48    0.07
  -7  -1  24    9.34    0.30
  -7  -1 -24   10.09    0.28
  -7   1  24    9.55    0.29
  -7  -2  24    1.30    0.09
  -7  -2 -24    1.30    0.07
  -7   2  24    1.35    0.07
  -7  -3  24    1.15    0.08
  -7  -3 -24    1.09    0.07
  -7  -4  24    0.53    0.05
  -7  -4 -24    0.58    0.05
  -8   0  24    0.85    0.06
  -8  -1  24   -0.01    0.03
  -8  -1 -24    0.01    0.02
  -8   1  24    0.01    0.02
  -8  -2  24    0.54    0.05
  -8  -2 -24    0.49    0.04
  -8  -3  24    0.50    0.05
  -8  -3 -24    0.53    0.04
   0   0 -25   -0.02    0.04
   0  -1 -25   -0.03    0.03
   0   1 -25    0.00    0.03
   0   1  25   -0.02    0.04
   0  -2 -25    2.51    0.13
   0   2 -25    2.46    0.12
   0   2  25    2.47    0.14
   0   3  25    0.05    0.04
   0   4  25    0.07    0.05
   0   5  25    0.03    0.04
   0   6  25    1.39    0.08
  -1   0  25   -0.05    0.04
   1   0 -25    0.01    0.04
  -1   0 -25    0.01    0.03
   1  -1 -25    5.29    0.19
  -1   1 -25    4.77    0.18
  -1   1  25    4.87    0.20
   1   1 -25    4.96    0.19
  -1  -1 -25    4.91    0.19
   1   2  25    2.71    0.14
  -1   2 -25    2.49    0.12
   1   2 -25    2.57    0.12
  -1  -2 -25    2.59    0.13
  -1   2  25    2.51    0.13
   1   3  25    6.48    0.25
  -1  -3 -25    6.87    0.24
  -1   3  25    6.75    0.24
   1   4  25    0.06    0.04
  -1   4  25    0.17    0.05
   1   5  25    1.24    0.09
  -1   5  25    1.09    0.08
   1   6  25    0.46    0.05
  -1   6  25    0.55    0.05
   1   7  25    0.21    0.03
  -2   0  25    0.08    0.05
  -2   0 -25    0.01    0.03
   2   0 -25    0.05    0.04
   2  -1 -25    8.14    0.28
  -2   1 -25    8.42    0.26
  -2  -1 -25    7.79    0.27
  -2   1  25    8.00    0.28
   2   1 -25    8.25    0.27
   2   1 -25    8.23    0.27
  -2   2 -25    0.91    0.07
   2   2  25    0.61    0.08
  -2   2  25    0.67    0.08
  -2  -2 -25    0.60    0.07
   2   3  25   13.52    0.44
  -2  -3 -25   14.56    0.44
  -2   3  25   15.22    0.44
   2   4  25    0.02    0.04
  -2   4  25    0.01    0.04
   2   5  25    0.42    0.06
  -2   5  25    0.37    0.05
   2   6  25    0.36    0.05
   2   6  25    0.37    0.05
  -2   6  25    0.33    0.03
   2   7  25    1.04    0.06
   3   0 -25    0.06    0.04
  -3   0  25   -0.01    0.04
  -3   0 -25    0.02    0.03
  -3   1 -25    6.42    0.22
  -3  -1  25    6.34    0.24
  -3   1  25    6.70    0.24
  -3  -1 -25    6.63    0.23
  -3   2 -25    0.41    0.05
  -3   2  25    0.38    0.06
  -3  -2 -25    0.41    0.06
   3   3  25    6.15    0.24
  -3  -3 -25    6.43    0.23
  -3   3  25    6.58    0.23
   3   4  25    0.09    0.05
  -3   4  25   -0.01    0.03
  -3  -4 -25    0.04    0.03
   3   5  25    9.66    0.30
  -3   5  25    8.74    0.27
   3   6  25    0.05    0.04
   3   6  25    0.08    0.04
   3   7  25    0.02    0.03
  -4   0  25   -0.04    0.04
  -4   0 -25    0.06    0.03
  -4   1 -25    0.28    0.04
  -4  -1  25    0.28    0.05
  -4  -1 -25    0.48    0.06
  -4   1  25    0.43    0.07
  -4   2 -25    1.24    0.07
  -4  -2  25    1.27    0.10
  -4  -2 -25    1.22    0.09
  -4   2  25    1.29    0.09
   4   3  25    0.59    0.08
  -4   3  25    0.49    0.06
  -4  -3 -25    0.51    0.06
   4   4  25   13.24    0.41
  -4  -4 -25   13.27    0.40
  -4   4  25   13.70    0.39
   4   5  25   -0.01    0.04
  -4  -5 -25    0.01    0.03
   4   6  25    0.88    0.07
   4   6  25    0.85    0.07
  -5   0  25    0.00    0.04
  -5   0 -25    0.00    0.03
  -5  -1  25    0.23    0.06
  -5   1 -25    0.08    0.03
  -5  -1 -25    0.16    0.04
  -5   1  25    0.06    0.04
  -5  -2  25    2.59    0.14
  -5   2  25    2.84    0.13
  -5  -2 -25    2.73    0.12
  -5  -3  25    1.18    0.10
  -5   3  25    1.01    0.08
  -5  -3 -25    1.13    0.08
   5   4  25    0.73    0.08
  -5   4  25    0.60    0.05
  -5  -4 -25    0.70    0.06
   5   5  25    1.01    0.08
  -5  -5 -25    0.94    0.07
   5   6  25    0.78    0.06
  -6   0  25   -0.02    0.04
  -6   0 -25   -0.05    0.02
  -6   1 -25    4.12    0.14
  -6  -1  25    4.22    0.17
  -6   1  25    4.49    0.17
  -6  -1 -25    4.42    0.15
  -6  -2  25    0.74    0.07
  -6  -2 -25    0.64    0.06
  -6   2  25    0.68    0.06
  -6  -3  25    0.00    0.04
  -6   3  25    0.03    0.03
  -6  -3 -25    0.06    0.03
   6   4  25    2.38    0.12
  -6  -4 -25    2.38    0.10
   6   5  25    2.41    0.11
  -6  -5 -25    2.40    0.10
  -7   0  25    0.03    0.03
  -7   0 -25   -0.01    0.02
  -7  -1  25    3.99    0.15
  -7   1  25    3.98    0.14
  -7  -1 -25    3.84    0.13
  -7  -2  25    5.42    0.19
  -7   2  25    5.29    0.17
  -7  -2 -25    5.57    0.18
  -7  -3  25    0.27    0.04
  -7  -3 -25    0.27    0.04
  -7  -4 -25    4.33    0.14
  -8   0  25    0.02    0.03
  -8  -1  25    0.04    0.03
  -8   1  25    0.03    0.02
  -8  -2  25    0.00    0.03
   0   0 -26   44.96    1.21
   0   1  26    0.03    0.04
   0   1 -26    0.00    0.03
   0  -1 -26    0.01    0.03
   0  -2 -26    1.10    0.09
   0   2  26    0.86    0.08
   0   2 -26    1.02    0.08
   0   3  26    0.03    0.04
   0   4  26    4.37    0.18
   0   5  26    0.00    0.04
   0   6  26    2.33    0.10
   1   0 -26    5.50    0.20
  -1   0 -26    5.25    0.20
  -1   0  26    5.39    0.21
  -1   1 -26    2.22    0.11
   1  -1 -26    2.04    0.12
   1   1 -26    2.06    0.11
  -1   1  26    2.03    0.13
  -1  -1 -26    2.09    0.11
  -1   2 -26    1.26    0.09
   1   2  26    1.12    0.10
  -1  -2 -26    1.15    0.09
   1   2 -26    1.35    0.09
  -1   2  26    1.28    0.10
   1   3  26    4.36    0.19
  -1   3  26    4.40    0.18
  -1  -3 -26    4.16    0.17
   1   4  26    2.50    0.13
  -1   4  26    2.61    0.13
   1   5  26    3.05    0.14
  -1   5  26    2.97    0.13
   1   6  26    5.96    0.19
  -1   6  26    5.74    0.18
  -2   0 -26    4.19    0.16
  -2   0  26    4.33    0.19
   2   0 -26    4.03    0.17
  -2   1 -26    0.98    0.08
   2  -1 -26    1.07    0.09
   2   1 -26    1.12    0.09
  -2   1  26    0.93    0.09
  -2  -1 -26    1.05    0.09
  -2   2 -26   14.32    0.41
   2   2  26   13.80    0.44
  -2  -2 -26   14.45    0.43
  -2   2  26   13.94    0.43
   2   3  26    5.95    0.23
  -2  -3 -26    5.68    0.21
  -2   3  26    6.42    0.22
   2   4  26   -0.03    0.04
  -2   4  26    0.01    0.04
   2   5  26    6.16    0.22
  -2   5  26    6.14    0.20
   2   6  26    0.29    0.04
   2   6  26    0.32    0.05
   3   0 -26   27.78    0.79
  -3   0  26   28.54    0.80
  -3   0 -26   28.62    0.78
  -3  -1  26    5.56    0.22
  -3   1 -26    5.34    0.19
  -3   1  26    5.59    0.22
  -3  -1 -26    6.02    0.21
  -3   2 -26    0.57    0.06
  -3  -2 -26    0.61    0.06
  -3   2  26    0.55    0.07
   3   3  26   18.58    0.55
  -3  -3 -26   18.87    0.54
  -3   3  26   18.41    0.54
   3   4  26    7.55    0.26
  -3  -4 -26    7.46    0.25
  -3   4  26    7.60    0.25
   3   5  26    2.39    0.12
  -3   5  26    2.05    0.09
   3   6  26    0.06    0.04
   3   6  26    0.08    0.03
  -4   0  26    2.03    0.12
  -4   0 -26    2.03    0.10
  -4   1 -26    4.90    0.17
  -4  -1  26    5.21    0.20
  -4  -1 -26    4.83    0.18
  -4   1  26    5.43    0.20
  -4   2 -26    0.02    0.03
  -4  -2  26    0.05    0.04
  -4  -2 -26   -0.01    0.03
  -4   2  26    0.02    0.04
   4   3  26    2.23    0.13
  -4  -3 -26    2.34    0.11
  -4   3  26    2.18    0.11
   4   4  26    0.41    0.06
  -4   4  26    0.38    0.05
  -4  -4 -26    0.37    0.05
   4   5  26    0.25    0.05
  -4  -5 -26    0.26    0.04
   4   6  26    0.05    0.03
  -5   0  26    2.20    0.12
  -5   0 -26    2.06    0.10
  -5   1 -26    0.98    0.06
  -5  -1  26    1.12    0.09
  -5  -1 -26    0.85    0.07
  -5   1  26    1.13    0.09
  -5  -2  26    1.47    0.10
  -5   2  26    1.25    0.09
  -5  -2 -26    1.26    0.08
  -5   3  26    0.09    0.04
  -5  -3 -26    0.07    0.04
   5   4  26    0.10    0.04
  -5   4  26    0.11    0.03
  -5  -4 -26    0.16    0.04
   5   5  26    4.28    0.16
  -5  -5 -26    3.95    0.15
  -6   0 -26    0.88    0.06
  -6   0  26    0.92    0.08
  -6  -1  26    0.03    0.04
  -6   1  26    0.06    0.04
  -6  -1 -26    0.02    0.03
  -6  -2  26    3.97    0.16
  -6   2  26    3.97    0.15
  -6  -2 -26    4.22    0.15
  -6  -3  26    2.79    0.12
  -6   3  26    2.63    0.10
  -6  -3 -26    2.85    0.11
   6   4  26    0.55    0.06
  -6  -4 -26    0.58    0.05
  -7   0  26    4.99    0.17
  -7  -1  26    2.43    0.11
  -7   1  26    2.37    0.10
  -7  -1 -26    2.24    0.09
  -7  -2  26    1.89    0.09
  -7  -2 -26    1.82    0.08
  -7   2  26    1.71    0.07
  -7  -3  26    3.23    0.12
  -7  -3 -26    3.20    0.11
  -8   0  26    7.27    0.21
  -8  -1  26    7.24    0.22
   0   0 -27    0.09    0.04
   0  -1 -27   -0.04    0.03
   0   1  27    0.01    0.04
   0   1 -27    0.01    0.03
   0   2  27   33.37    0.94
   0   2 -27   35.13    0.92
   0  -2 -27   33.13    0.93
   0   3  27    0.07    0.04
   0   4  27    9.26    0.30
   0   5  27    0.00    0.03
   0   6  27    1.43    0.07
   1   0 -27   -0.02    0.03
  -1   0 -27   -0.05    0.03
  -1   0  27   -0.03    0.04
  -1   1 -27   20.56    0.57
   1  -1 -27   19.52    0.58
  -1  -1 -27   20.48    0.58
  -1   1  27   19.43    0.59
   1   1 -27   20.63    0.58
  -1   2 -27    4.41    0.17
   1  -2 -27    4.75    0.19
   1   2  27    4.37    0.19
  -1  -2 -27    4.47    0.18
  -1   2  27    4.85    0.19
   1   3  27    1.62    0.11
  -1  -3 -27    1.51    0.10
  -1   3  27    1.82    0.11
   1   4  27    1.38    0.10
  -1   4  27    1.30    0.09
   1   5  27    0.24    0.05
  -1   5  27    0.29    0.05
   1   6  27    0.00    0.03
  -1   6  27    0.02    0.02
  -2   0  27   -0.02    0.04
   2   0 -27    0.05    0.04
  -2   0 -27    0.00    0.03
   2  -1 -27    4.13    0.17
  -2   1 -27    4.35    0.16
  -2   1  27    4.14    0.18
   2   1 -27    4.34    0.17
  -2  -1 -27    4.33    0.17
  -2   2 -27    0.10    0.04
   2   2  27    0.10    0.04
  -2  -2 -27    0.08    0.04
  -2   2  27    0.03    0.05
   2   3  27    0.05    0.05
  -2  -3 -27    0.09    0.04
  -2   3  27    0.05    0.04
   2   4  27    0.52    0.07
  -2   4  27    0.36    0.05
  -2  -4 -27    0.45    0.06
   2   5  27    0.26    0.05
  -2   5  27    0.20    0.04
   2   6  27    1.42    0.08
  -3   0 -27    0.04    0.03
  -3   0  27   -0.01    0.04
  -3  -1  27    0.35    0.06
  -3   1 -27    0.35    0.05
  -3   1  27    0.52    0.07
  -3  -1 -27    0.45    0.06
  -3   2 -27    1.05    0.07
  -3  -2 -27    1.09    0.09
  -3   2  27    1.08    0.09
   3   3  27    3.11    0.15
  -3   3  27    3.19    0.14
  -3  -3 -27    3.07    0.14
   3   4  27    0.51    0.06
  -3   4  27    0.60    0.06
  -3  -4 -27    0.62    0.07
   3   5  27    0.15    0.04
  -3   5  27    0.14    0.03
   3   6  27    0.14    0.04
  -4   0  27    0.01    0.04
  -4   0 -27    0.01    0.03
  -4  -1  27    1.77    0.11
  -4   1 -27    1.82    0.09
  -4   1  27    1.81    0.11
  -4  -1 -27    1.61    0.09
  -4   2 -27    0.65    0.05
  -4  -2  27    0.62    0.07
  -4   2  27    0.63    0.07
  -4  -2 -27    0.68    0.07
   4   3  27    0.00    0.04
  -4   3  27    0.04    0.03
  -4  -3 -27    0.02    0.03
   4   4  27    1.70    0.10
  -4  -4 -27    1.68    0.09
  -4   4  27    1.56    0.08
   4   5  27    0.34    0.05
  -4  -5 -27    0.40    0.05
  -5   0  27   -0.01    0.04
  -5   0 -27    0.02    0.03
  -5  -1  27    1.05    0.09
  -5   1 -27    0.96    0.06
  -5   1  27    0.99    0.08
  -5  -1 -27    0.93    0.07
  -5  -2  27    0.41    0.06
  -5  -2 -27    0.28    0.05
  -5   2  27    0.44    0.06
  -5  -3 -27    0.01    0.03
  -5   3  27   -0.03    0.03
   5   4  27    1.91    0.10
  -5  -4 -27    1.97    0.09
   5   5  27    0.29    0.04
  -6   0 -27    0.00    0.02
  -6   0  27    0.04    0.04
  -6  -1  27    3.63    0.15
  -6  -1 -27    3.51    0.13
  -6   1  27    3.45    0.14
  -6  -2  27    0.36    0.05
  -6  -2 -27    0.23    0.04
  -6   2  27    0.35    0.04
  -6  -3  27    2.16    0.10
  -6   3  27    1.91    0.08
  -6  -3 -27    2.12    0.09
  -6  -4 -27    0.89    0.06
  -7   0  27   -0.02    0.03
  -7  -1  27    0.96    0.06
  -7   1  27    0.83    0.06
  -7  -1 -27    0.77    0.05
  -7  -2  27    0.40    0.05
  -7  -2 -27    0.38    0.04
   0   0 -28    1.62    0.10
   0   1  28    0.02    0.05
   0  -1 -28    0.01    0.03
   0   1 -28   -0.01    0.03
   0   2  28    0.49    0.07
   0  -2 -28    0.37    0.06
   0   2 -28    0.41    0.06
   0   3  28   -0.04    0.04
   0   4  28   10.63    0.33
   0   5  28    0.01    0.03
   0   6  28    0.06    0.03
  -1   0  28    0.70    0.08
   1   0 -28    0.63    0.07
  -1   0 -28    0.74    0.07
  -1   1 -28   11.51    0.35
   1  -1 -28   11.35    0.36
  -1   1  28   10.89    0.37
   1   1 -28   11.55    0.35
  -1  -1 -28   12.27    0.36
   1  -2 -28    8.47    0.28
   1   2  28    8.63    0.30
  -1   2 -28    8.50    0.27
  -1   2  28    8.82    0.29
  -1  -2 -28    8.19    0.28
   1   3  28    0.02    0.04
  -1   3  28    0.07    0.04
  -1  -3 -28    0.05    0.04
   1   4  28    0.80    0.08
  -1   4  28    0.68    0.07
   1   5  28    0.01    0.03
  -1   5  28    0.01    0.03
   1   6  28    0.71    0.05
   2   0 -28    8.67    0.29
  -2   0  28    9.11    0.30
  -2   0 -28    8.59    0.28
   2  -1 -28    1.17    0.09
  -2   1 -28    1.31    0.08
  -2  -1 -28    1.19    0.09
  -2   1  28    1.30    0.10
  -2   2 -28    9.81    0.30
   2   2  28    9.81    0.33
  -2   2  28   10.33    0.33
  -2  -2 -28    9.55    0.31
   2   3  28    0.80    0.09
  -2   3  28    0.72    0.07
  -2  -3 -28    0.71    0.07
   2   4  28    0.06    0.04
  -2  -4 -28   -0.01    0.03
  -2   4  28    0.03    0.03
   2   5  28    1.44    0.09
  -2   5  28    1.29    0.07
   2   6  28    0.04    0.03
  -3   0  28    4.99    0.20
  -3   0 -28    4.77    0.18
  -3   1 -28   11.85    0.34
  -3  -1  28   11.55    0.37
  -3  -1 -28   11.61    0.35
  -3   1  28   11.34    0.37
  -3   2 -28    0.11    0.03
  -3   2  28    0.02    0.04
  -3  -2 -28    0.08    0.04
   3   3  28    2.86    0.14
  -3  -3 -28    3.05    0.13
  -3   3  28    3.31    0.14
   3   4  28    5.08    0.19
  -3   4  28    4.70    0.17
  -3  -4 -28    4.62    0.17
   3   5  28    0.06    0.04
  -3   5  28    0.04    0.02
  -4   0 -28   10.23    0.31
  -4   0  28   10.29    0.33
  -4   1 -28    1.11    0.07
  -4  -1  28    1.07    0.09
  -4   1  28    0.87    0.08
  -4  -1 -28    1.05    0.07
  -4  -2  28    6.16    0.23
  -4  -2 -28    7.02    0.22
  -4   2  28    6.55    0.23
   4   3  28    0.12    0.05
  -4   3  28    0.12    0.04
  -4  -3 -28    0.15    0.04
   4   4  28    0.64    0.07
  -4   4  28    0.73    0.05
  -4  -4 -28    0.68    0.06
   4   5  28    0.96    0.07
  -5   0  28   16.48    0.49
  -5   0 -28   17.27    0.47
  -5  -1  28    2.91    0.13
  -5   1 -28    2.79    0.10
  -5  -1 -28    2.90    0.12
  -5   1  28    2.95    0.13
  -5  -2  28    1.01    0.08
  -5   2  28    0.98    0.07
  -5  -2 -28    0.92    0.07
  -5  -3 -28    4.30    0.15
  -5   3  28    3.93    0.14
   5   4  28    2.40    0.11
  -5  -4 -28    2.26    0.10
  -6   0  28   13.04    0.38
  -6   0 -28   12.96    0.36
  -6  -1  28    0.10    0.04
  -6  -1 -28    0.14    0.03
  -6   1  28    0.13    0.04
  -6  -2  28    8.47    0.27
  -6  -2 -28    8.87    0.26
  -6   2  28    8.75    0.26
  -6  -3 -28    2.00    0.09
  -7   0  28    0.59    0.05
  -7  -1  28    0.27    0.04
  -7   1  28    0.27    0.03
   0   0 -29   -0.02    0.03
   0  -1 -29    0.02    0.04
   0   1 -29   -0.01    0.03
   0   1  29    0.02    0.04
   0  -2 -29    1.27    0.09
   0   2  29    1.17    0.10
   0   3  29    0.00    0.04
   0   4  29    4.25    0.17
   0   5  29    0.01    0.03
  -1   0  29   -0.01    0.04
  -1   0 -29    0.01    0.03
   1   0 -29   -0.01    0.03
  -1   1 -29    9.61    0.29
   1  -1 -29    9.08    0.30
  -1   1  29    9.03    0.31
  -1  -1 -29    9.45    0.30
   1   1 -29    9.36    0.30
   1  -2 -29    0.14    0.04
  -1   2 -29    0.15    0.04
   1   2  29    0.20    0.05
  -1  -2 -29    0.18    0.05
  -1   2  29    0.17    0.05
   1   3  29    1.92    0.11
  -1  -3 -29    1.92    0.11
  -1   3  29    1.73    0.11
   1   4  29    0.02    0.04
  -1   4  29   -0.03    0.03
   1   5  29    0.12    0.04
  -1   5  29    0.11    0.03
   2   0 -29   -0.02    0.03
  -2   0  29   -0.05    0.04
  -2   0 -29    0.08    0.04
  -2   1 -29    9.77    0.30
   2  -1 -29    9.96    0.32
  -2  -1 -29   10.33    0.31
  -2   1  29    9.81    0.33
   2   2  29    6.46    0.24
  -2   2 -29    6.87    0.22
  -2   2  29    6.87    0.24
  -2  -2 -29    6.97    0.23
   2   3  29    2.22    0.12
  -2   3  29    2.18    0.11
  -2  -3 -29    1.95    0.10
   2   4  29    0.17    0.04
  -2  -4 -29    0.16    0.04
  -2   4  29    0.12    0.04
   2   5  29    4.22    0.15
  -2   5  29    4.17    0.14
  -3   0 -29   -0.02    0.03
  -3   0  29    0.02    0.04
  -3   1 -29    6.96    0.23
  -3  -1  29    7.21    0.25
  -3  -1 -29    7.27    0.24
  -3   1  29    7.35    0.25
  -3   2 -29    4.12    0.14
  -3  -2 -29    4.44    0.16
  -3   2  29    4.21    0.17
   3   3  29    0.16    0.05
  -3   3  29    0.13    0.04
  -3  -3 -29    0.15    0.04
   3   4  29    0.14    0.04
  -3  -4 -29    0.19    0.04
  -3   4  29    0.19    0.04
   3   5  29    0.06    0.03
  -4   0  29    0.02    0.04
  -4   0 -29    0.01    0.03
  -4   1 -29    0.04    0.03
  -4  -1  29    0.03    0.04
  -4   1  29    0.04    0.04
  -4  -1 -29    0.03    0.03
  -4  -2  29    0.84    0.08
  -4  -2 -29    0.66    0.06
  -4   2  29    0.68    0.06
   4   3  29   -0.03    0.03
  -4  -3 -29   -0.04    0.03
  -4   3  29    0.02    0.03
   4   4  29   -0.01    0.03
  -4  -4 -29    0.02    0.03
  -4   4  29    0.03    0.02
  -5   0 -29    0.00    0.02
  -5   0  29    0.00    0.04
  -5   1 -29    0.08    0.02
  -5  -1  29    0.08    0.04
  -5   1  29    0.08    0.04
  -5  -1 -29    0.04    0.03
  -5  -2  29    0.85    0.07
  -5   2  29    0.89    0.06
  -5  -2 -29    0.77    0.06
  -5  -3 -29    2.55    0.10
  -5   3  29    2.63    0.10
  -6   0  29    0.02    0.03
  -6  -1  29    2.62    0.11
  -6  -1 -29    2.53    0.09
  -6   1  29    2.50    0.10
  -6  -2  29    0.50    0.05
  -6  -2 -29    0.43    0.04
  -6   2  29    0.40    0.04
   0   0 -30   12.28    0.37
   0  -1 -30   -0.01    0.03
   0   1 -30    0.05    0.03
   0   1  30    0.01    0.04
   0   2  30    0.18    0.05
   0  -2 -30    0.19    0.05
   0   3  30   -0.04    0.04
   0   4  30    0.01    0.03
   0   5  30   -0.01    0.03
   1   0 -30   23.91    0.69
  -1   0  30   24.18    0.70
  -1   0 -30   25.59    0.69
  -1   1 -30    6.50    0.21
   1  -1 -30    6.25    0.22
  -1   1  30    6.34    0.23
  -1  -1 -30    6.59    0.22
   1   2  30    2.91    0.14
   1  -2 -30    2.81    0.13
  -1   2  30    3.10    0.14
  -1  -2 -30    2.89    0.13
   1   3  30    0.17    0.05
  -1   3  30    0.15    0.05
  -1  -3 -30    0.10    0.04
   1   4  30    0.36    0.05
  -1   4  30    0.37    0.05
   1   5  30    1.04    0.07
  -1   5  30    0.96    0.06
  -2   0  30    6.07    0.22
   2   0 -30    6.07    0.21
  -2   0 -30    6.02    0.21
  -2   1 -30    0.97    0.07
   2  -1 -30    1.05    0.08
  -2  -1 -30    1.00    0.08
  -2   1  30    0.98    0.09
   2   2  30    3.15    0.15
  -2  -2 -30    3.15    0.13
  -2   2  30    3.19    0.14
   2   3  30    1.65    0.10
  -2   3  30    1.83    0.10
  -2  -3 -30    1.69    0.09
   2   4  30    0.18    0.04
  -2   4  30    0.13    0.04
  -2  -4 -30    0.16    0.04
   2   5  30    9.90    0.29
  -3   0 -30    5.08    0.17
  -3   0  30    5.06    0.19
  -3   1 -30    0.79    0.06
  -3  -1  30    0.63    0.07
  -3   1  30    0.88    0.08
  -3  -1 -30    0.77    0.06
  -3  -2 -30    3.16    0.13
  -3   2  30    2.96    0.13
   3   3  30    0.33    0.05
  -3   3  30    0.30    0.05
  -3  -3 -30    0.31    0.05
   3   4  30    0.25    0.04
  -3  -4 -30    0.19    0.04
  -3   4  30    0.25    0.04
  -4   0 -30    0.11    0.03
  -4   0  30    0.10    0.04
  -4  -1  30    0.67    0.07
  -4   1 -30    0.71    0.05
  -4   1  30    0.64    0.06
  -4  -1 -30    0.75    0.06
  -4  -2  30    0.84    0.07
  -4   2  30    0.76    0.06
  -4  -2 -30    0.75    0.06
   4   3  30   -0.02    0.03
  -4  -3 -30    0.06    0.03
  -4   3  30    0.04    0.03
  -5   0  30    0.80    0.07
  -5   0 -30    0.82    0.05
  -5  -1  30    1.47    0.09
  -5  -1 -30    1.47    0.07
  -5   1  30    1.39    0.08
  -5  -2  30    0.67    0.06
  -5  -2 -30    0.63    0.05
  -5   2  30    0.73    0.06
  -5  -3 -30    3.25    0.12
  -6   0  30    0.51    0.05
  -6  -1  30    1.04    0.06
  -6   1  30    0.97    0.06
   0   0 -31    0.05    0.04
   0   1  31   -0.06    0.04
   0   1 -31   -0.01    0.03
   0  -1 -31    0.04    0.03
   0  -2 -31    5.41    0.19
   0   2  31    5.44    0.20
   0  -3 -31   -0.02    0.03
   0   3  31    0.01    0.04
   0   4  31    3.02    0.12
  -1   0  31   -0.02    0.04
  -1   0 -31    0.03    0.03
   1   0 -31    0.08    0.04
  -1   1 -31    1.43    0.08
   1  -1 -31    1.65    0.09
  -1   1  31    1.45    0.10
  -1  -1 -31    1.64    0.09
   1   2  31    1.55    0.10
   1  -2 -31    1.42    0.09
  -1   2  31    1.59    0.10
  -1  -2 -31    1.53    0.09
   1   3  31    0.35    0.06
  -1  -3 -31    0.25    0.04
  -1   3  31    0.29    0.05
   1   4  31   10.80    0.32
  -1   4  31   10.24    0.31
  -2   0  31    0.10    0.04
  -2   0 -31   -0.01    0.03
  -2   1 -31    1.50    0.08
   2  -1 -31    1.47    0.09
  -2   1  31    1.44    0.10
  -2  -1 -31    1.48    0.09
   2   2  31    0.07    0.04
  -2   2  31    0.08    0.04
  -2  -2 -31    0.10    0.04
   2   3  31    0.61    0.07
  -2  -3 -31    0.72    0.06
  -2   3  31    0.59    0.06
   2   4  31    0.11    0.04
  -2   4  31    0.08    0.03
  -3   0 -31    0.02    0.03
  -3   0  31    0.04    0.04
  -3   1 -31    0.78    0.05
  -3  -1  31    0.74    0.07
  -3  -1 -31    0.59    0.05
  -3   1  31    0.81    0.07
  -3   2  31    0.79    0.07
  -3  -2 -31    0.96    0.07
   3   3  31    4.38    0.16
  -3   3  31    4.42    0.15
  -3  -3 -31    4.50    0.16
  -4   0  31    0.00    0.03
  -4   0 -31    0.00    0.02
  -4  -1  31    0.84    0.07
  -4  -1 -31    0.67    0.05
  -4   1  31    0.70    0.06
  -4  -2  31    2.77    0.12
  -4   2  31    3.01    0.12
  -4  -2 -31    2.94    0.11
  -4  -3 -31    0.07    0.03
  -4   3  31    0.07    0.03
  -5   0  31   -0.02    0.03
  -5   0 -31    0.02    0.02
  -5  -1  31    1.03    0.07
  -5  -1 -31    0.93    0.05
  -5   1  31    1.09    0.06
  -5   2  31    1.09    0.06
  -5  -2 -31    1.10    0.06
   0   0 -32    5.21    0.18
   0  -1 -32   -0.02    0.03
   0   1  32   -0.07    0.03
   0   2  32   12.50    0.37
   0  -2 -32   12.11    0.36
   0  -3 -32   -0.01    0.03
   0   3  32    0.01    0.03
   0   4  32    2.01    0.09
  -1   0  32    6.49    0.23
  -1   0 -32    6.66    0.21
   1  -1 -32   16.33    0.47
  -1   1 -32   16.41    0.46
  -1   1  32   16.27    0.48
  -1  -1 -32   17.18    0.47
   1  -2 -32    0.34    0.05
   1   2  32    0.26    0.05
  -1  -2 -32    0.24    0.04
  -1   2  32    0.25    0.05
   1   3  32    0.52    0.06
  -1  -3 -32    0.54    0.06
  -1   3  32    0.55    0.06
   1   4  32    1.78    0.09
  -1   4  32    1.70    0.08
  -2   0 -32   27.22    0.73
  -2   0  32   26.93    0.75
  -2   1 -32    3.20    0.12
  -2  -1 -32    3.21    0.13
  -2   1  32    3.14    0.14
   2   2  32    3.48    0.15
  -2   2  32    3.66    0.14
  -2  -2 -32    3.62    0.14
   2   3  32    0.04    0.04
  -2   3  32    0.08    0.03
  -2  -3 -32    0.09    0.03
  -3   0 -32    3.52    0.13
  -3   0  32    3.66    0.14
  -3  -1  32    2.82    0.12
  -3  -1 -32    2.69    0.11
  -3   1  32    2.60    0.12
  -3   2  32    0.02    0.03
  -3  -2 -32    0.04    0.03
  -3  -3 -32    1.12    0.07
  -3   3  32    1.03    0.06
  -4   0 -32    2.46    0.09
  -4   0  32    2.60    0.11
  -4  -1  32    0.02    0.03
  -4   1  32    0.00    0.03
  -4  -1 -32    0.00    0.02
  -4  -2 -32    0.15    0.03
  -4   2  32    0.16    0.03
   0   0 -33   -0.01    0.03
   0   1  33   -0.01    0.04
   0  -1 -33   -0.01    0.03
   0  -2 -33    2.40    0.11
   0   2  33    2.53    0.11
   0   3  33   -0.01    0.03
  -1   0  33    0.01    0.04
  -1   0 -33    0.03    0.03
   1  -1 -33    1.10    0.07
  -1  -1 -33    1.08    0.07
  -1   1  33    1.14    0.08
   1   2  33    2.06    0.10
   1  -2 -33    2.03    0.10
  -1   2  33    2.11    0.10
  -1  -2 -33    2.08    0.09
   1   3  33    0.17    0.04
  -1   3  33    0.15    0.04
  -2   0 -33    0.03    0.03
  -2   0  33   -0.01    0.03
  -2   1  33    2.97    0.13
  -2  -1 -33    3.19    0.12
  -2   2  33    3.36    0.13
  -2  -2 -33    3.48    0.13
  -2   3  33    2.25    0.10
  -3   0 -33   -0.02    0.02
  -3   0  33    0.03    0.03
  -3   1  33    0.07    0.03
  -3  -1 -33    0.07    0.03
  -3  -2 -33    0.03    0.02
  -3   2  33    0.00    0.03
   0  -1 -34   -0.02    0.03
  -1   1  34    0.03    0.03
  -1  -1 -34    0.05    0.03
  -2  -1 -34    0.54    0.05
   0   0   0    0.00    0.00
;
_shelx_res_checksum     27809
_shelx_res_file
;
TITL d13225 in Pbca
CELL 1.54178 10.3091 9.1309 29.2552 90.000 90.000 90.000
ZERR 8.00 0.0004 0.0004 0.0013 0.000 0.000 0.000
LATT 1
SYMM x+1/2, -y+1/2, -z
SYMM -x, y+1/2, -z+1/2
SYMM -x+1/2, -y, z+1/2
SFAC C H O
UNIT 120 144 40
TEMP -126.160
SIZE 0.050 0.140 0.170
ACTA
L.S. 4
FMAP 2
PLAN 20
HTAB
EQIV $1 -x+3/2, y+1/2, z
HTAB O2 O3_$1
BOND $H
CONF
WGHT    0.053200    1.253400
FVAR       0.12036
O1    3    0.880372    0.523597    0.628981    11.00000    0.02139    0.01876 =
         0.02339   -0.00062    0.00094   -0.00213
O2    3    0.702906    0.722121    0.581541    11.00000    0.01881    0.03225 =
         0.02670   -0.00054   -0.00331    0.00017
O3    3    0.853816    0.464680    0.524765    11.00000    0.03245    0.02942 =
         0.02626   -0.00385   -0.00131   -0.00368
O4    3    0.935692    0.881012    0.722027    11.00000    0.02493    0.02783 =
         0.02735   -0.00914   -0.00401    0.00024
O5    3    1.282516    0.590235    0.607868    11.00000    0.01774    0.04277 =
         0.03408    0.00057    0.00256    0.00563
C1    1    0.991629    0.558911    0.601148    11.00000    0.01814    0.02265 =
         0.02271   -0.00115    0.00099    0.00117
AFIX  13
H1A   2    1.036125    0.472686    0.587065    11.00000   -1.20000
AFIX   0
C2    1    0.851969    0.672199    0.644182    11.00000    0.01790    0.01829 =
         0.02140   -0.00211   -0.00057   -0.00105
C3    1    0.738737    0.675199    0.676531    11.00000    0.01993    0.03222 =
         0.02290   -0.00034    0.00191   -0.00260
AFIX 137
H3A   2    0.764539    0.632346    0.705867    11.00000   -1.50000
H3B   2    0.666910    0.618499    0.663557    11.00000   -1.50000
H3C   2    0.710932    0.776708    0.681262    11.00000   -1.50000
AFIX   0
C4    1    0.830786    0.749507    0.597292    11.00000    0.01551    0.02100 =
         0.02172   -0.00129   -0.00094   -0.00075
AFIX  13
H4A   2    0.848769    0.856921    0.599369    11.00000   -1.20000
AFIX   0
C5    1    0.934468    0.669313    0.566738    11.00000    0.01774    0.02151 =
         0.02206    0.00006    0.00156    0.00004
AFIX  13
H5A   2    1.002744    0.739939    0.556557    11.00000   -1.20000
AFIX   0
C6    1    0.872141    0.596121    0.525752    11.00000    0.01847    0.02795 =
         0.02255   -0.00155    0.00350    0.00300
C7    1    0.840548    0.691864    0.485853    11.00000    0.03972    0.03765 =
         0.02110   -0.00099   -0.00014    0.01074
AFIX 137
H7A   2    0.789530    0.636188    0.463560    11.00000   -1.50000
H7B   2    0.921111    0.725612    0.471526    11.00000   -1.50000
H7C   2    0.790285    0.776584    0.496304    11.00000   -1.50000
AFIX   0
C8    1    0.985476    0.718764    0.661660    11.00000    0.01826    0.01869 =
         0.02078    0.00336   -0.00169   -0.00085
C9    1    1.028321    0.812051    0.695942    11.00000    0.02237    0.01977 =
         0.02136    0.00212   -0.00269   -0.00046
C10   1    1.161701    0.826340    0.702108    11.00000    0.02497    0.02552 =
         0.02711    0.00171   -0.00747   -0.00566
AFIX  43
H10A  2    1.193493    0.886768    0.726051    11.00000   -1.20000
AFIX   0
C11   1    1.249636    0.753487    0.673748    11.00000    0.01845    0.03243 =
         0.03190    0.00633   -0.00588   -0.00343
AFIX  43
H11A  2    1.340133    0.765594    0.678569    11.00000   -1.20000
AFIX   0
C12   1    1.206483    0.663698    0.638638    11.00000    0.01840    0.02700 =
         0.02733    0.00624    0.00037    0.00204
C13   1    1.073450    0.645618    0.634245    11.00000    0.01990    0.02153 =
         0.02232    0.00327   -0.00132    0.00079
C14   1    0.980792    0.982135    0.755559    11.00000    0.03343    0.02923 =
         0.02703   -0.00926   -0.00425   -0.00342
AFIX 137
H14A  2    0.906409    1.027727    0.770810    11.00000   -1.50000
H14B  2    1.033279    1.057976    0.740735    11.00000   -1.50000
H14C  2    1.033703    0.930239    0.778190    11.00000   -1.50000
AFIX   0
C15   1    1.419532    0.602137    0.613665    11.00000    0.01714    0.04680 =
         0.04223    0.01459    0.00302    0.00590
AFIX 137
H15A  2    1.463550    0.548751    0.589091    11.00000   -1.50000
H15B  2    1.444311    0.560299    0.643252    11.00000   -1.50000
H15C  2    1.444845    0.705537    0.612634    11.00000   -1.50000
AFIX   0
H2O   2    0.673447    0.812896    0.567633    11.00000    0.07213
HKLF 4 1 1 0 0 0 1 0 0 0 1
REM  d13225 in Pbca
REM R1 =  0.0364 for    2195 Fo > 4sig(Fo)  and  0.0387 for all    2368 data
REM    189 parameters refined using      0 restraints
END
WGHT      0.0530      1.2627
REM Instructions for potential hydrogen bonds
HTAB C7 O3_$1
HTAB O2 O3_$1
REM Highest difference peak  0.420,  deepest hole -0.238,  1-sigma level  0.047
Q1    1   0.8482  0.8904  0.5954  11.00000  0.05    0.42
Q2    1   0.8367  0.7230  0.6217  11.00000  0.05    0.22
Q3    1   0.8990  0.6349  0.5492  11.00000  0.05    0.19
Q4    1   0.9654  0.6098  0.5809  11.00000  0.05    0.19
Q5    1   1.0032  0.7976  0.6678  11.00000  0.05    0.18
Q6    1   0.9202  0.7016  0.6565  11.00000  0.05    0.17
Q7    1   1.0434  0.5973  0.6167  11.00000  0.05    0.15
Q8    1   1.0356  0.6682  0.6514  11.00000  0.05    0.15
Q9    1   1.0030  0.4706  0.5900  11.00000  0.05    0.14
Q10   1   0.8870  0.7130  0.5803  11.00000  0.05    0.14
Q11   1   0.9983  0.7245  0.6875  11.00000  0.05    0.14
Q12   1   0.8609  0.5937  0.6384  11.00000  0.05    0.12
Q13   1   0.7931  0.6740  0.6593  11.00000  0.05    0.12
Q14   1   0.8385  0.8140  0.4906  11.00000  0.05    0.12
Q15   1   1.2265  0.7446  0.6469  11.00000  0.05    0.11
Q16   1   0.8635  0.4052  0.6098  11.00000  0.05    0.11
Q17   1   1.1239  0.6652  0.6294  11.00000  0.05    0.10
Q18   1   1.1330  0.6252  0.6383  11.00000  0.05    0.10
Q19   1   0.7915  0.5102  0.5993  11.00000  0.05    0.10
Q20   1   0.6956  0.5743  0.6727  11.00000  0.05    0.10
;
_shelxl_version_number        2.013
