# Supplementary material for: 1-(3-Hy­droxy-5,8-dimeth­oxy-4-methyl-1,2,3,4-tetra­hydro-1,4-ep­oxy­naphthalen-2-yl)ethan-1-one
Source: Acta Crystallogr Sect E Struct Rep Online. 2014 Apr 12;70(Pt 5):o545. doi: 10.1107/S1600536814007764 (PMC4011200; doi:10.1107/S1600536814007764)
Supplement: Supplementary file 2 [file e-70-0o545-Isup2.hkl]

#
# h,k,l, Fc-squared, Fo-squared, sigma(Fo-squared), status flag
#
data_I
_shelx_title ' d13225 in Pbca'
_shelx_refln_list_code          4
_shelx_F_calc_maximum      281.91
_exptl_crystal_F_000      1184.00
_reflns_d_resolution_high  0.8398

loop_
 _space_group_symop_operation_xyz
 'x, y, z'
 'x+1/2, -y+1/2, -z'
 '-x, y+1/2, -z+1/2'
 '-x+1/2, -y, z+1/2'
 '-x, -y, -z'
 '-x-1/2, y-1/2, z'
 'x, -y-1/2, z-1/2'
 'x-1/2, y, -z-1/2'

_cell_length_a    10.3091
_cell_length_b     9.1309
_cell_length_c    29.2552
_cell_angle_alpha  90.000
_cell_angle_beta   90.000
_cell_angle_gamma  90.000

_shelx_F_squared_multiplier     1.000

loop_
 _refln_index_h
 _refln_index_k
 _refln_index_l
 _refln_F_squared_calc
 _refln_F_squared_meas
 _refln_F_squared_sigma
 _refln_observed_status
   2   0   0        407.80        419.36        17.26 o
   4   0   0        616.68        632.30        12.52 o
   6   0   0        977.64       1114.10        21.62 o
   8   0   0         56.41         73.20         2.73 o
  10   0   0        306.60        357.55        11.04 o
   2   1   0      10477.57       9843.85       127.32 o
   4   1   0       4586.71       4731.87        56.18 o
   6   1   0       1315.00       1508.47        16.80 o
   8   1   0       1025.83       1156.69        14.86 o
  10   1   0        221.07        224.33         8.28 o
   0   2   0      16067.88      13649.15       462.47 o
   2   2   0      18133.48      16135.68       299.09 o
   4   2   0       5420.30       5480.11        59.99 o
   6   2   0        116.85        154.12         2.89 o
   8   2   0       1927.92       1805.71        66.61 o
  10   2   0        297.24        268.51        10.35 o
   2   3   0       3133.69       2931.46        59.48 o
   4   3   0        673.37        655.24         8.50 o
   6   3   0       2457.44       2417.17        29.33 o
   8   3   0       2707.12       2654.04        71.79 o
  10   3   0        826.80        782.75        23.47 o
   0   4   0        254.03        220.99        10.01 o
   2   4   0        325.44        378.26        11.73 o
   4   4   0        355.98        447.05         9.73 o
   6   4   0       4376.02       4119.83        49.36 o
   8   4   0       2349.25       2534.63        69.03 o
  10   4   0         60.45         77.31         5.52 o
   2   5   0        173.82        150.93         3.05 o
   4   5   0          2.14          2.76         1.23 o
   6   5   0        256.04        262.30        11.04 o
   8   5   0          0.48          1.38         2.76 o
  10   5   0        331.07        368.60        12.42 o
   0   6   0        688.51        734.80        16.08 o
   2   6   0        414.13        400.76         7.57 o
   4   6   0        943.89       1017.80        23.22 o
   6   6   0         60.74         59.36         5.52 o
   8   6   0         64.24         71.88         4.49 o
  10   6   0        387.88        362.55         8.74 o
   2   7   0       1029.59       1019.29        13.51 o
   4   7   0        211.70        226.77         7.06 o
   6   7   0        458.18        461.42        25.54 o
   8   7   0         12.60          8.97         2.76 o
   0   8   0         64.75         76.88         6.90 o
   2   8   0          1.32          2.07         2.44 o
   4   8   0         89.62         96.64         4.47 o
   6   8   0        796.60        889.70        21.40 o
   8   8   0        183.40        174.64         6.90 o
   2   9   0         29.54         45.66         4.49 o
   4   9   0         50.51         58.67         5.52 o
   6   9   0         45.09         44.28         2.81 o
   0  10   0         25.20         24.16         4.14 o
   2  10   0        100.82         99.40         5.87 o
   4  10   0          1.27          7.59         2.76 o
   1   1   1      16352.37      14351.50       272.84 o
   2   1   1       3573.33       3312.18        30.36 o
   3   1   1       2806.73       2683.63        22.61 o
   4   1   1       1161.05       1089.05         8.64 o
   5   1   1       1065.15       1105.74         8.80 o
   6   1   1       1187.20       1173.02         9.43 o
   7   1   1       4768.62       5101.35        39.77 o
   8   1   1         18.76         13.65         0.84 o
   9   1   1          1.71          4.59         1.08 o
  10   1   1        297.34        283.36         7.32 o
  11   1   1         47.72         46.72         2.44 o
   0   2   1      11572.84      10236.52       245.26 o
   1   2   1        310.49        231.84         3.15 o
   2   2   1       4347.33       4017.39        42.05 o
   3   2   1        358.97        345.04         3.09 o
   4   2   1        490.17        541.87         4.77 o
   5   2   1       1414.48       1513.96        12.13 o
   6   2   1        735.88        857.40         7.66 o
   7   2   1         52.24         40.62         1.21 o
   8   2   1        249.81        250.68         4.56 o
   9   2   1       1189.81       1106.58        36.93 o
  10   2   1        350.69        316.19         7.81 o
  11   2   1          1.11          1.79         1.38 o
   1   3   1          3.98          2.44         0.80 o
   2   3   1        143.35        161.94         2.19 o
   3   3   1        264.41        277.96         3.29 o
   4   3   1          0.89          0.40         0.59 o
   5   3   1         26.26         40.41         1.06 o
   6   3   1          2.93          4.29         0.88 o
   7   3   1        384.04        410.59         5.19 o
   8   3   1       2725.89       2692.01        51.74 o
   9   3   1        446.87        473.52        12.77 o
  10   3   1         12.01          8.31         1.95 o
  11   3   1         11.49          7.26         1.46 o
   0   4   1         15.18         38.73         1.49 o
   1   4   1       6853.53       7208.85        97.03 o
   2   4   1        356.36        346.69         4.77 o
   3   4   1         41.53         32.01         1.45 o
   4   4   1        316.48        315.53         5.34 o
   5   4   1          0.67          0.56         0.62 o
   6   4   1        202.43        206.66         3.26 o
   7   4   1        451.28        427.79         6.65 o
   8   4   1         69.91         67.47         4.13 o
   9   4   1         12.90         18.37         2.76 o
  10   4   1         17.17         22.44         2.44 o
  11   4   1        458.26        433.48         9.76 o
   1   5   1       1843.15       1876.77        22.77 o
   2   5   1        993.96       1169.68        13.86 o
   3   5   1        439.55        530.65         9.15 o
   4   5   1       1215.91       1171.10        17.22 o
   5   5   1        102.58         85.32         4.39 o
   6   5   1        348.46        303.15         8.30 o
   7   5   1          8.15         14.05         3.36 o
   8   5   1       1165.05       1171.82        41.76 o
   9   5   1         72.07         67.28         3.31 o
  10   5   1         45.13         51.21         2.59 o
   0   6   1        691.47        720.25        11.03 o
   1   6   1        846.06        867.07         8.43 o
   2   6   1         88.76         77.53         1.40 o
   3   6   1         67.48         66.21         2.04 o
   4   6   1          0.91          4.02         1.21 o
   5   6   1        544.46        549.98        12.93 o
   6   6   1          7.81         11.58         2.65 o
   7   6   1        109.26        101.51         5.11 o
   8   6   1         45.06         35.64         2.64 o
   9   6   1        120.22        118.30         3.27 o
  10   6   1         24.77         23.27         1.70 o
   1   7   1         18.72         20.10         1.05 o
   2   7   1        123.10        161.96         2.30 o
   3   7   1        527.78        522.54         7.72 o
   4   7   1        661.72        682.74        12.62 o
   5   7   1          0.29          1.54         1.83 o
   6   7   1        880.31        897.00        16.64 o
   7   7   1       1497.90       1507.48        21.31 o
   8   7   1         10.87          9.56         1.95 o
   9   7   1          0.90          2.76         1.46 o
   0   8   1          9.36          5.93         1.31 o
   1   8   1         96.91         92.09         2.13 o
   2   8   1         45.70         55.67         2.92 o
   3   8   1         23.80         32.14         1.84 o
   4   8   1        335.18        352.37         6.53 o
   5   8   1        229.91        217.69         4.79 o
   6   8   1        527.82        586.95         9.49 o
   7   8   1         88.77         85.25         3.90 o
   8   8   1          8.03          8.64         1.46 o
   1   9   1        355.49        364.73         6.90 o
   2   9   1        231.94        238.37         5.24 o
   3   9   1         91.52        102.11         4.24 o
   4   9   1         22.60         23.31         4.49 o
   5   9   1        119.77        119.24         3.69 o
   6   9   1          0.42          1.15         0.90 o
   0  10   1         55.65         57.98         3.90 o
   1  10   1          7.56          3.11         1.38 o
   2  10   1         31.33         31.87         2.39 o
   3  10   1        209.01        204.79         6.35 o
   4  10   1        101.65        100.01         5.18 o
   1   0   2       2009.28       1893.35        36.12 o
   2   0   2       8849.67       8397.89       125.64 o
   3   0   2       2639.89       2954.69        37.80 o
   4   0   2      14452.86      14965.64       161.54 o
   5   0   2       9239.78      10754.84       116.10 o
   6   0   2       1258.74       1332.43        15.07 o
   7   0   2        116.71        101.22         2.09 o
   8   0   2          8.70         11.96         0.96 o
   9   0   2       1327.88       1302.45        18.44 o
  10   0   2         88.59         71.46         2.93 o
   1   1   2      23025.22      21002.78       271.11 o
   2   1   2       5704.32       5406.00        56.73 o
   3   1   2       1129.35       1049.40         9.56 o
   4   1   2        731.45        777.00         6.57 o
   5   1   2         47.09         35.77         0.92 o
   6   1   2         36.97         40.07         0.95 o
   7   1   2       2575.09       2733.96        20.34 o
   8   1   2        264.80        265.97         2.93 o
   9   1   2        880.34        803.07         9.79 o
  10   1   2          0.01          0.35         1.46 o
  11   1   2         67.95         64.56         2.44 o
   0   2   2        697.65        840.37        20.50 o
   1   2   2        656.51        525.04         8.35 o
   2   2   2       1126.79       1061.92        11.06 o
   3   2   2       2264.20       2136.15        17.39 o
   4   2   2         54.56         33.26         0.77 o
   5   2   2        266.25        252.74         2.87 o
   6   2   2          0.19          0.29         0.51 o
   7   2   2       1455.09       1430.73        13.33 o
   8   2   2       1227.41       1257.62        14.93 o
   9   2   2        630.09        680.87        15.13 o
  10   2   2        357.52        345.82         8.79 o
  11   2   2         29.49         31.12         1.95 o
   1   3   2        126.69        119.89         1.85 o
   2   3   2        596.28        579.14         6.34 o
   3   3   2          5.51          3.51         0.48 o
   4   3   2        570.44        599.14         6.91 o
   5   3   2        388.30        455.90         4.74 o
   6   3   2          4.90         10.41         0.82 o
   7   3   2         21.82         31.52         1.37 o
   8   3   2        462.92        479.96         9.28 o
   9   3   2        104.97         82.92         4.39 o
  10   3   2        317.68        298.68         7.81 o
  11   3   2          3.74          4.83         1.46 o
   0   4   2       1194.27       1031.46        15.53 o
   1   4   2       5822.63       5750.77        77.09 o
   2   4   2        348.86        339.70         6.80 o
   3   4   2        227.05        243.79         3.82 o
   4   4   2        758.28        670.42        11.26 o
   5   4   2        328.51        313.15         4.45 o
   6   4   2         15.96         18.49         1.20 o
   7   4   2        247.53        250.27         4.36 o
   8   4   2        993.12       1020.42        27.71 o
   9   4   2        930.12        955.32        20.01 o
  10   4   2         92.14         95.26         3.90 o
  11   4   2        490.99        491.81        10.74 o
   1   5   2        356.55        399.32         5.10 o
   2   5   2       1155.87       1316.13        18.72 o
   3   5   2        932.92        932.29        21.06 o
   4   5   2        442.32        427.08         7.07 o
   5   5   2          0.07         -0.62         1.48 o
   6   5   2         13.98         16.59         2.44 o
   7   5   2       2078.91       2166.81        47.85 o
   8   5   2        142.96        146.43         5.60 o
   9   5   2        327.92        339.18         7.30 o
  10   5   2         40.94         39.82         2.39 o
   0   6   2       1482.50       1408.76        20.48 o
   1   6   2        456.62        399.51         4.23 o
   2   6   2         14.59         17.86         1.16 o
   3   6   2         18.63         26.75         1.51 o
   4   6   2         11.09         12.63         1.39 o
   5   6   2        240.34        240.26         7.32 o
   6   6   2        406.65        392.10        10.25 o
   7   6   2       2141.56       2194.64        35.22 o
   8   6   2        199.03        199.88         5.30 o
   9   6   2        246.21        232.50         4.83 o
  10   6   2         33.15         28.51         1.83 o
   1   7   2       1366.72       1347.68        13.14 o
   2   7   2          3.38          4.23         0.58 o
   3   7   2        197.46        208.99         4.81 o
   4   7   2        362.41        361.31         6.72 o
   5   7   2          0.36          3.72         1.83 o
   6   7   2        974.05        973.11        20.79 o
   7   7   2        106.33        126.59         4.38 o
   8   7   2          4.89          6.90         1.95 o
   9   7   2        168.54        192.42         5.87 o
   0   8   2        226.78        215.42         4.72 o
   1   8   2          6.81          8.42         0.99 o
   2   8   2        144.81        141.82         2.60 o
   3   8   2          8.22          9.73         1.33 o
   4   8   2          0.09          0.56         1.78 o
   5   8   2        322.47        325.94         6.18 o
   6   8   2        132.40        140.35         5.48 o
   7   8   2        275.42        262.07        13.81 o
   8   8   2         12.72         12.42         5.18 o
   1   9   2        142.32        157.34         4.39 o
   2   9   2        737.74        719.87        11.46 o
   3   9   2        442.22        471.01         9.43 o
   4   9   2          1.16          5.87         2.44 o
   5   9   2         88.70         85.26         3.08 o
   6   9   2          1.39          1.15         1.59 o
   0  10   2         19.21         15.97         3.45 o
   1  10   2          2.92          1.90         1.38 o
   2  10   2        290.44        286.74         6.23 o
   3  10   2          7.42         10.01         2.44 o
   4  10   2         75.65         68.01         3.90 o
   1   1   3       1882.15       1591.27        23.82 o
   2   1   3      16045.53      14828.42       155.54 o
   3   1   3       2741.55       2715.00        25.41 o
   4   1   3       2524.93       2710.40        33.86 o
   5   1   3         32.92         41.03         1.22 o
   6   1   3          0.74          5.48         0.66 o
   7   1   3          7.71         11.96         0.91 o
   8   1   3         37.50         42.81         1.10 o
   9   1   3        355.11        358.37         5.17 o
  10   1   3        355.84        376.19         8.79 o
  11   1   3        195.92        164.97         6.21 o
   0   2   3      79475.16      68100.94      1233.19 o
   1   2   3        335.70        324.02         4.74 o
   2   2   3       3291.14       3125.03        32.91 o
   3   2   3       2208.59       2217.84        21.49 o
   4   2   3        357.77        378.67         3.56 o
   5   2   3       1660.90       1768.44        15.13 o
   6   2   3        838.88        929.94         8.80 o
   7   2   3         30.34         27.81         1.12 o
   8   2   3        929.81        962.31         9.85 o
   9   2   3       2437.09       2397.13        45.88 o
  10   2   3         67.18         67.39         3.42 o
  11   2   3          0.04          0.00         0.98 o
   1   3   3       1405.19       1274.54        15.04 o
   2   3   3       2256.24       2322.92        26.71 o
   3   3   3         44.86         54.06         1.46 o
   4   3   3       2647.72       2724.18        27.38 o
   5   3   3        131.22        149.71         2.64 o
   6   3   3          1.16          2.20         0.66 o
   7   3   3          0.72          0.12         0.68 o
   8   3   3        139.97        141.78         4.48 o
   9   3   3          0.27         -1.04         1.46 o
  10   3   3        580.14        544.03        12.20 o
  11   3   3         13.72          8.81         3.11 o
   0   4   3         38.25         90.68         4.83 o
   1   4   3        148.98        153.14         3.35 o
   2   4   3        230.31        211.02         3.93 o
   3   4   3        301.29        250.19         3.35 o
   4   4   3        368.45        414.45         5.86 o
   5   4   3        872.51        830.09        12.40 o
   6   4   3         38.78         48.22         1.75 o
   7   4   3          3.41          5.31         1.23 o
   8   4   3       1142.84       1079.76        23.11 o
   9   4   3        685.37        662.84        14.88 o
  10   4   3        213.65        211.04         6.35 o
  11   4   3          1.31          3.80         1.46 o
   1   5   3        822.72        860.95        11.61 o
   2   5   3        765.43        661.86         9.77 o
   3   5   3         42.78         58.54         1.96 o
   4   5   3        335.80        278.23         5.14 o
   5   5   3        240.65        252.21         5.08 o
   6   5   3       1397.38       1408.73        23.23 o
   7   5   3         39.00         49.40         3.04 o
   8   5   3        475.76        499.46        14.71 o
   9   5   3        548.70        549.58        10.49 o
  10   5   3          5.05          4.89         1.29 o
   0   6   3        135.39        155.24         3.61 o
   1   6   3       2160.02       2283.66        20.37 o
   2   6   3          5.24          5.07         0.54 o
   3   6   3       1601.00       1704.18        17.81 o
   4   6   3        773.46        719.68        10.59 o
   5   6   3         75.06         78.00         4.88 o
   6   6   3        903.80        924.61        16.20 o
   7   6   3          2.20          6.78         2.65 o
   8   6   3        439.14        413.07         8.50 o
   9   6   3        250.02        239.47         5.58 o
  10   6   3        335.28        323.13         7.81 o
   1   7   3         81.97         73.14         2.20 o
   2   7   3        104.51         79.30         2.03 o
   3   7   3        732.19        717.10        11.21 o
   4   7   3         13.54         24.05         2.03 o
   5   7   3        248.77        258.19         6.50 o
   6   7   3         45.42         44.07         2.91 o
   7   7   3        107.33        112.62         5.52 o
   8   7   3         20.98         21.06         2.44 o
   9   7   3          0.40         -0.69         1.46 o
   0   8   3         20.66         18.14         1.67 o
   1   8   3       1055.23       1024.12        11.03 o
   2   8   3        734.74        736.86        14.15 o
   3   8   3        167.84        170.23         4.01 o
   4   8   3         65.08         77.43         2.64 o
   5   8   3       1135.43       1155.24        16.74 o
   6   8   3         14.11         17.31         1.87 o
   7   8   3        243.59        238.29         6.58 o
   8   8   3         19.58         27.99         4.14 o
   1   9   3          0.06          1.90         1.73 o
   2   9   3         41.20         64.66         3.59 o
   3   9   3        108.68        100.59         4.11 o
   4   9   3         87.17         99.74         4.88 o
   5   9   3         82.73         93.99         3.43 o
   6   9   3          1.21          2.99         1.23 o
   0  10   3          1.74         12.01         3.45 o
   1  10   3          8.51          6.55         2.19 o
   2  10   3          3.20          4.63         2.00 o
   3  10   3          3.84          6.06         2.16 o
   4  10   3          2.14          3.80         1.95 o
   1   0   4      11775.36      10554.73       273.34 o
   2   0   4       5231.26       4809.02        62.38 o
   3   0   4        181.92        240.68         3.80 o
   4   0   4       2214.23       2283.78        26.58 o
   5   0   4       1976.91       2140.27        25.99 o
   6   0   4       1341.08       1331.09        18.42 o
   7   0   4       1227.83       1217.10        15.15 o
   8   0   4          4.78          7.22         1.00 o
   9   0   4          3.84          5.28         1.59 o
  10   0   4       1504.94       1303.07        34.17 o
   1   1   4       8357.12       7492.27       110.43 o
   2   1   4          0.01         -0.67         0.67 o
   3   1   4        592.86        509.46         5.60 o
   4   1   4         63.50         88.68         1.28 o
   5   1   4       3020.77       3451.01        30.34 o
   6   1   4        558.50        583.38         5.89 o
   7   1   4         40.98         60.29         1.17 o
   8   1   4        912.41        870.70         7.73 o
   9   1   4         12.20         16.52         1.16 o
  10   1   4         40.75         35.91         2.44 o
  11   1   4          0.46          5.52         1.38 o
   0   2   4       6325.69       5780.42        83.37 o
   1   2   4       5890.83       5393.44        65.93 o
   2   2   4        299.01        260.77         4.05 o
   3   2   4        995.25        907.37         9.75 o
   4   2   4        663.15        618.10         7.77 o
   5   2   4        902.45        986.99         9.79 o
   6   2   4       1001.92       1057.57        10.07 o
   7   2   4        256.15        275.05         3.27 o
   8   2   4        137.98        132.65         2.35 o
   9   2   4        542.54        554.42        12.69 o
  10   2   4        150.77        144.61         4.88 o
  11   2   4         22.98         16.96         3.45 o
   1   3   4        206.12        222.34         3.28 o
   2   3   4        756.24        737.55         8.29 o
   3   3   4        752.37        821.02        11.59 o
   4   3   4       1576.56       1635.86        18.40 o
   5   3   4        948.18       1019.37        10.21 o
   6   3   4         55.73         56.53         1.48 o
   7   3   4        513.34        530.62         6.48 o
   8   3   4        905.98        908.59        13.09 o
   9   3   4        489.08        507.83        11.95 o
  10   3   4        211.42        214.00         6.35 o
  11   3   4         23.80         37.19         3.11 o
   0   4   4         15.22          9.20         1.15 o
   1   4   4       5395.86       5104.97        65.19 o
   2   4   4          0.03         -0.13         0.74 o
   3   4   4       1579.20       1687.75        18.42 o
   4   4   4        415.74        390.35         5.55 o
   5   4   4        282.26        280.57         4.49 o
   6   4   4         29.00         35.63         1.59 o
   7   4   4          0.05          0.20         1.08 o
   8   4   4        178.85        179.52         5.04 o
   9   4   4          5.31          5.18         1.95 o
  10   4   4         10.65          5.18         1.46 o
  11   4   4        189.42        167.04         4.88 o
   1   5   4        154.13        155.95         3.51 o
   2   5   4       3981.32       4305.93        59.68 o
   3   5   4          2.88          1.73         0.99 o
   4   5   4         22.93         27.23         1.18 o
   5   5   4         61.90         74.57         2.07 o
   6   5   4         59.84         58.74         3.90 o
   7   5   4        370.01        355.36         6.71 o
   8   5   4         76.41         69.92         4.44 o
   9   5   4        185.61        186.16         5.04 o
  10   5   4          1.49          1.84         1.20 o
   0   6   4        208.82        242.90         4.74 o
   1   6   4        338.56        339.91         3.77 o
   2   6   4          9.41          8.74         0.60 o
   3   6   4       1632.15       1655.78        17.80 o
   4   6   4       1675.21       1582.41        21.43 o
   5   6   4        211.82        213.00         5.70 o
   6   6   4        520.65        536.37        10.62 o
   7   6   4        610.13        645.39        21.40 o
   8   6   4         28.21         22.81         2.10 o
   9   6   4        261.66        261.21         6.93 o
  10   6   4         29.18         25.54         2.76 o
   1   7   4         88.64        107.21         2.00 o
   2   7   4        936.44        907.95        12.21 o
   3   7   4       1315.23       1353.40        16.05 o
   4   7   4        241.08        258.35         7.07 o
   5   7   4         29.44         39.65         2.49 o
   6   7   4       1518.32       1535.41        25.24 o
   7   7   4       1831.45       1812.62        51.08 o
   8   7   4        328.49        301.06        12.77 o
   9   7   4        130.87        128.76         6.90 o
   0   8   4          0.01          1.77         1.39 o
   1   8   4        134.73        162.29         2.89 o
   2   8   4        293.00        318.01         5.43 o
   3   8   4       1041.88       1062.00        15.70 o
   4   8   4        535.46        531.21         7.82 o
   5   8   4         83.56         86.58         3.21 o
   6   8   4          2.27          4.42         1.37 o
   7   8   4        375.55        382.96        17.95 o
   8   8   4         59.52         55.62         2.93 o
   1   9   4         25.69         33.28         2.31 o
   2   9   4        251.39        237.07         5.98 o
   3   9   4          3.24          3.22         2.39 o
   4   9   4        456.97        463.21         9.03 o
   5   9   4        262.10        265.96         5.78 o
   6   9   4        988.82        907.15        17.95 o
   0  10   4        637.88        581.98        24.16 o
   1  10   4        241.00        250.36         6.88 o
   2  10   4         26.40         37.39         2.93 o
   3  10   4          3.70          4.83         1.70 o
   4  10   4          0.44         -1.73         1.95 o
   1   1   5       1414.89       1354.81        17.72 o
   2   1   5        159.93        149.93         2.79 o
   3   1   5       6242.40       6248.23        94.08 o
   4   1   5       1150.47       1068.34        10.40 o
   5   1   5         61.25         50.80         1.36 o
   6   1   5         32.98         30.85         1.13 o
   7   1   5         91.27        101.69         1.55 o
   8   1   5          1.42          3.29         0.60 o
   9   1   5         46.63         41.63         1.85 o
  10   1   5        112.17        120.17         4.39 o
  11   1   5        104.63        113.89         4.83 o
   0   2   5      31762.18      27972.93       401.24 o
   1   2   5      12877.71      12084.83       147.87 o
   2   2   5        268.52        252.26         5.78 o
   3   2   5       1743.40       1726.78        41.40 o
   4   2   5          0.24          2.56         1.47 o
   5   2   5          1.22          3.80         0.98 o
   6   2   5         13.01         10.71         0.94 o
   7   2   5         37.80         41.28         1.14 o
   8   2   5         61.27         74.94         1.94 o
   9   2   5         31.12         39.31         2.78 o
  10   2   5         24.21         33.88         2.44 o
  11   2   5          1.74          0.00         0.98 o
   1   3   5       1621.05       1635.36        20.94 o
   2   3   5        192.75        185.62         3.87 o
   3   3   5        128.46        129.82         3.50 o
   4   3   5       1163.99       1240.71        14.22 o
   5   3   5          0.04          2.01         0.83 o
   6   3   5        268.56        273.41         3.83 o
   7   3   5        121.84        139.38         2.70 o
   8   3   5       1086.47       1082.88        12.70 o
   9   3   5        790.30        771.11        16.83 o
  10   3   5         43.05         51.48         4.83 o
  11   3   5        154.74        150.48         4.39 o
   0   4   5         42.57         54.20         2.44 o
   1   4   5        873.61        897.85        10.71 o
   2   4   5        523.21        510.10         6.53 o
   3   4   5       1043.56       1015.91        11.40 o
   4   4   5         67.43         62.59         2.03 o
   5   4   5        360.36        333.02         4.42 o
   6   4   5        139.78        138.38         2.95 o
   7   4   5        454.80        483.48         7.26 o
   8   4   5        124.86        103.51         4.08 o
   9   4   5       1398.36       1421.24        28.80 o
  10   4   5         20.13         21.82         2.16 o
  11   4   5         43.27         42.80         2.44 o
   1   5   5        228.55        229.50         5.00 o
   2   5   5        664.38        674.26        10.72 o
   3   5   5        141.66        226.83         4.04 o
   4   5   5        133.67        114.81         2.55 o
   5   5   5         88.02         87.29         2.72 o
   6   5   5        419.02        409.92         7.17 o
   7   5   5         51.57         38.14         2.38 o
   8   5   5        534.97        510.13        14.16 o
   9   5   5        303.55        318.37         8.26 o
  10   5   5        612.67        591.28        12.93 o
   0   6   5        397.22        429.80         6.34 o
   1   6   5        996.14        984.64         9.78 o
   2   6   5         55.47         64.10         1.55 o
   3   6   5         19.38         17.62         0.94 o
   4   6   5        200.93        203.53         3.62 o
   5   6   5        463.75        511.56         9.13 o
   6   6   5       1150.75       1165.14        25.22 o
   7   6   5        197.79        211.22        10.35 o
   8   6   5       1745.81       1710.81        27.90 o
   9   6   5        106.10        107.75         3.71 o
   1   7   5        502.91        431.14         4.97 o
   2   7   5         19.26         28.16         1.60 o
   3   7   5       1088.15       1023.59        12.49 o
   4   7   5         35.35         32.41         2.22 o
   5   7   5         13.40         12.92         1.81 o
   6   7   5        650.01        653.05        19.54 o
   7   7   5        506.40        505.96        17.26 o
   8   7   5        111.09        119.79         7.59 o
   9   7   5          0.97          4.14         4.83 o
   0   8   5       2046.88       2026.84        29.26 o
   1   8   5        112.07        104.93         3.02 o
   2   8   5        585.64        599.01         8.68 o
   3   8   5        459.84        467.23         8.83 o
   4   8   5        500.31        463.05         7.15 o
   5   8   5         86.81         93.63         3.21 o
   6   8   5         38.49         47.91         3.19 o
   7   8   5        168.40        167.99         5.11 o
   8   8   5        146.30        148.13         4.39 o
   1   9   5        623.92        636.22        13.95 o
   2   9   5        316.73        328.91         7.57 o
   3   9   5         14.64         14.06         2.23 o
   4   9   5        183.84        185.75         8.64 o
   5   9   5        481.70        485.08         8.88 o
   6   9   5        898.41        848.33        23.47 o
   0  10   5        298.14        296.27        12.08 o
   1  10   5        951.62       1003.95        16.74 o
   2  10   5       1335.91       1321.09        21.12 o
   3  10   5          5.44          6.21         1.59 o
   4  10   5         15.80         11.73         3.45 o
   0   0   6        204.78        251.25         7.59 o
   1   0   6       3790.13       3336.40        59.18 o
   2   0   6       9926.82       8901.93       131.50 o
   3   0   6        313.24        343.12         4.67 o
   4   0   6       2277.77       2116.34        25.61 o
   5   0   6       9939.55      11642.76       137.49 o
   6   0   6         24.71         20.60         1.23 o
   7   0   6        535.90        559.12         7.75 o
   8   0   6       4343.50       4340.05        46.66 o
   9   0   6       2834.85       2626.32        34.90 o
  10   0   6       1693.32       1571.72        42.80 o
   1   1   6       1109.90        971.07        12.91 o
   2   1   6        165.05        227.48         3.26 o
   3   1   6       3671.87       3803.04        38.20 o
   4   1   6       2863.60       2788.04        24.74 o
   5   1   6        321.52        332.85         4.19 o
   6   1   6        574.43        678.72         6.48 o
   7   1   6        497.11        538.83         4.92 o
   8   1   6        116.28        110.62         1.86 o
   9   1   6         47.79         42.14         1.82 o
  10   1   6        279.88        245.05         6.35 o
  11   1   6         39.59         25.54         2.76 o
   0   2   6      10329.08       9828.22       163.21 o
   1   2   6       2984.06       2893.52        35.73 o
   2   2   6       3318.70       3179.08        42.19 o
   3   2   6         68.45         62.94         3.89 o
   4   2   6      10252.51      11106.92       131.47 o
   5   2   6       1024.96       1114.26        12.92 o
   6   2   6         14.00          8.39         0.72 o
   7   2   6       1052.34       1089.65         9.92 o
   8   2   6       2190.22       2247.57        21.76 o
   9   2   6        351.30        339.39         8.79 o
  10   2   6         39.90         39.03         2.93 o
  11   2   6        445.99        461.14         9.76 o
   1   3   6        304.77        224.10         3.18 o
   2   3   6       2361.77       2466.05        34.49 o
   3   3   6       1321.50       1361.06        29.42 o
   4   3   6         22.93         16.32         0.93 o
   5   3   6          6.45          9.65         0.93 o
   6   3   6       2146.43       2194.04        22.86 o
   7   3   6       1746.82       1814.36        17.75 o
   8   3   6        133.75        119.04         2.54 o
   9   3   6         20.30         26.01         3.45 o
  10   3   6        144.32        150.49         5.87 o
  11   3   6         25.04         20.42         1.95 o
   0   4   6          1.19          6.21         1.38 o
   1   4   6       5703.98       5731.00        71.54 o
   2   4   6        146.17        164.19         3.13 o
   3   4   6       3271.79       3398.63        41.19 o
   4   4   6         36.06         63.16         2.86 o
   5   4   6       2189.55       2262.38        24.99 o
   6   4   6       1298.29       1264.66        14.68 o
   7   4   6        256.92        280.46         4.01 o
   8   4   6        127.15        140.55         5.28 o
   9   4   6        314.09        322.50         8.79 o
  10   4   6        179.66        186.68         7.59 o
  11   4   6          0.03         -1.04         1.04 o
   1   5   6       2386.90       2419.41        47.14 o
   2   5   6         10.40         11.16         0.79 o
   3   5   6          3.50          3.37         0.79 o
   4   5   6        446.65        485.02         6.48 o
   5   5   6         37.25         43.14         1.48 o
   6   5   6        795.83        778.31         9.85 o
   7   5   6       1016.61        996.79        12.24 o
   8   5   6        874.34        883.45        15.67 o
   9   5   6         85.48         85.13         3.44 o
  10   5   6          0.20          1.04         1.46 o
   0   6   6       2297.04       2361.27        29.50 o
   1   6   6        672.99        653.89         6.83 o
   2   6   6       1686.07       1670.74        19.96 o
   3   6   6        557.79        565.21         7.88 o
   4   6   6         35.89         44.03         1.65 o
   5   6   6        687.40        684.88        11.37 o
   6   6   6        397.22        417.19        10.97 o
   7   6   6         15.32         15.88         4.14 o
   8   6   6        158.41        167.47         6.21 o
   9   6   6        376.51        348.43         7.30 o
   1   7   6       1504.41       1480.75        15.15 o
   2   7   6          0.26          0.31         1.11 o
   3   7   6       1076.05       1071.39        19.19 o
   4   7   6        154.23        181.62         4.57 o
   5   7   6        240.83        264.54         7.72 o
   6   7   6        198.11        206.00         8.86 o
   7   7   6          0.79         -1.38         2.76 o
   8   7   6          2.54          6.21         2.76 o
   9   7   6        423.69        400.85         9.27 o
   0   8   6        649.57        656.07        10.69 o
   1   8   6          7.88         11.20         1.13 o
   2   8   6         66.58         76.39         2.51 o
   3   8   6        548.19        568.28        11.48 o
   4   8   6        141.06        152.68         4.54 o
   5   8   6         31.00         32.93         1.90 o
   6   8   6        358.88        365.44         7.43 o
   7   8   6        331.28        306.39         7.55 o
   8   8   6        121.80        119.07         3.90 o
   1   9   6       1025.62       1049.02        17.80 o
   2   9   6        384.07        409.53        10.95 o
   3   9   6        308.75        318.74         7.17 o
   4   9   6         47.19         59.07         3.19 o
   5   9   6         24.99         27.47         2.01 o
   6   9   6         55.61         58.67         3.45 o
   0  10   6         14.59         12.42         3.45 o
   1  10   6          7.71          9.97         1.99 o
   2  10   6        163.18        178.57         5.90 o
   3  10   6         18.51         18.32         1.99 o
   1   1   7       9021.99       8640.74        97.46 o
   2   1   7        614.34        640.33         8.06 o
   3   1   7       7641.40       8099.35        87.01 o
   4   1   7        122.36        142.63         2.38 o
   5   1   7        410.11        441.52         4.90 o
   6   1   7        470.88        543.91         5.34 o
   7   1   7        156.85        159.46         2.16 o
   8   1   7       1986.65       1966.38        16.33 o
   9   1   7          6.05          7.26         0.98 o
  10   1   7         10.57          7.66         1.46 o
  11   1   7        176.76        186.37         6.90 o
   0   2   7       9053.63       8146.82       104.94 o
   1   2   7        715.55        686.52         7.61 o
   2   2   7         51.19         37.39         1.78 o
   3   2   7        674.93        600.10         8.67 o
   4   2   7         63.77         75.45         1.92 o
   5   2   7       1107.60       1278.45        14.65 o
   6   2   7        163.06        155.67         2.23 o
   7   2   7        183.21        186.29         2.54 o
   8   2   7        299.53        304.28         4.14 o
   9   2   7        718.23        717.95        13.12 o
  10   2   7        252.77        244.38         6.83 o
  11   2   7         27.96         27.37         1.95 o
   1   3   7       4994.40       5036.06        59.49 o
   2   3   7        162.01        221.24         3.25 o
   3   3   7        392.95        460.88         6.97 o
   4   3   7        624.03        736.64         9.61 o
   5   3   7       3160.32       3357.38        36.91 o
   6   3   7         16.15         18.37         1.00 o
   7   3   7         17.35         18.17         1.08 o
   8   3   7          1.65          1.74         0.94 o
   9   3   7        181.22        159.85         5.86 o
  10   3   7          2.02         -1.04         1.46 o
  11   3   7          6.09          7.66         1.46 o
   0   4   7       2040.59       2120.47        62.81 o
   1   4   7       1303.67       1254.28        30.57 o
   2   4   7         66.22         52.09         1.51 o
   3   4   7        176.02        228.07         3.64 o
   4   4   7        533.10        563.65         8.62 o
   5   4   7       1311.31       1346.80        15.71 o
   6   4   7        286.96        327.63         4.65 o
   7   4   7          9.88          8.83         1.07 o
   8   4   7        597.00        602.27        14.15 o
   9   4   7        617.07        615.17        14.15 o
  10   4   7         37.45         32.19         2.44 o
  11   4   7        103.78        114.41         4.49 o
   1   5   7        739.70        723.67        12.87 o
   2   5   7        124.97        109.85         2.06 o
   3   5   7       2192.81       2025.28        24.17 o
   4   5   7         22.39         27.07         1.87 o
   5   5   7       1120.57       1082.65        12.94 o
   6   5   7       2402.59       2426.69        29.53 o
   7   5   7        822.86        752.77        15.64 o
   8   5   7          5.84          1.87         2.72 o
   9   5   7        161.34        169.94         6.15 o
  10   5   7         15.93         15.88         1.95 o
   0   6   7       2195.52       2258.27        28.33 o
   1   6   7         75.81         64.83         1.84 o
   2   6   7         58.39         69.05         1.73 o
   3   6   7         37.57         45.86         1.68 o
   4   6   7        930.85        976.08        14.87 o
   5   6   7        216.27        192.52         4.27 o
   6   6   7        346.55        351.93         9.76 o
   7   6   7        284.47        309.24        13.11 o
   8   6   7        103.26         94.73         4.62 o
   9   6   7         17.96         17.17         2.30 o
   1   7   7         45.13         49.81         1.69 o
   2   7   7         31.08         37.48         1.40 o
   3   7   7         28.85         39.49         1.92 o
   4   7   7         42.54         42.98         2.57 o
   5   7   7        476.48        445.44         8.02 o
   6   7   7        108.50        108.48         4.21 o
   7   7   7         48.80         37.27         4.83 o
   8   7   7          5.41          9.66         2.76 o
   9   7   7         19.48         20.71         2.76 o
   0   8   7         30.46         26.93         1.93 o
   1   8   7         13.28         14.11         1.22 o
   2   8   7        239.35        248.93         5.22 o
   3   8   7        273.47        258.90         5.24 o
   4   8   7        936.50        990.57        13.05 o
   5   8   7        274.52        247.13         4.54 o
   6   8   7        364.62        370.10         9.02 o
   7   8   7        148.97        137.27         5.87 o
   1   9   7        126.60        129.86         4.64 o
   2   9   7         27.07         25.24         2.50 o
   3   9   7        502.05        496.12         9.56 o
   4   9   7          6.86          7.82         1.99 o
   5   9   7          7.48         11.06         1.58 o
   0  10   7         10.84         10.35         3.45 o
   1  10   7          6.02          5.75         1.59 o
   2  10   7        526.33        538.22         9.82 o
   3  10   7        310.16        323.53         6.38 o
   0   0   8      12641.85      12064.32       311.31 o
   1   0   8        207.30        168.34         5.55 o
   2   0   8       2155.05       1938.00        29.13 o
   3   0   8       1014.44        959.51        13.85 o
   4   0   8       9001.41       9652.17       142.76 o
   5   0   8       3484.43       3415.86        60.28 o
   6   0   8        107.92        124.26         3.10 o
   7   0   8        697.21        768.95        10.30 o
   8   0   8         41.57         35.13         1.78 o
   9   0   8       3030.56       2847.50        54.95 o
  10   0   8        513.16        398.97        12.42 o
   1   1   8         72.60         66.98         1.59 o
   2   1   8       5474.61       4983.22        58.71 o
   3   1   8         49.10         94.65         1.86 o
   4   1   8       3651.98       3898.71        38.85 o
   5   1   8        503.21        572.53         6.53 o
   6   1   8         83.06         86.95         1.63 o
   7   1   8        335.18        382.88         3.94 o
   8   1   8        251.95        262.80         3.12 o
   9   1   8       1908.64       1973.88        45.45 o
  10   1   8        295.56        256.96         6.58 o
  11   1   8         21.57         20.71         2.07 o
   0   2   8      38002.76      33755.42       435.20 o
   1   2   8      17492.17      16059.58       193.75 o
   2   2   8        197.42        206.11         3.14 o
   3   2   8        357.48        404.46         5.60 o
   4   2   8       1517.05       1696.73        19.05 o
   5   2   8       1015.89       1016.57        11.90 o
   6   2   8         51.28         63.92         1.45 o
   7   2   8          4.53         10.96         0.83 o
   8   2   8       1079.01       1114.29        12.26 o
   9   2   8        200.08        183.69         4.78 o
  10   2   8          9.88         15.54         1.95 o
  11   2   8         55.97         50.24         3.11 o
   1   3   8        682.47        720.03        10.41 o
   2   3   8         83.96         67.08         1.75 o
   3   3   8       2376.13       2570.94        34.49 o
   4   3   8        745.71        715.14        10.51 o
   5   3   8        486.29        565.58         6.70 o
   6   3   8         84.86        100.35         2.00 o
   7   3   8         39.27         37.84         1.39 o
   8   3   8        155.46        164.28         3.03 o
   9   3   8          6.27          4.49         1.95 o
  10   3   8         96.95        108.04         4.39 o
  11   3   8         77.94         74.65         2.93 o
   0   4   8        568.47        521.83        16.57 o
   1   4   8       1925.99       1798.06        28.73 o
   2   4   8       1020.30       1028.15        16.46 o
   3   4   8       3651.34       3994.09        53.35 o
   4   4   8        893.37        888.85        15.38 o
   5   4   8        775.07        783.85         8.35 o
   6   4   8        712.13        663.34         7.00 o
   7   4   8         81.69        106.09         2.60 o
   8   4   8        525.41        491.16        12.20 o
   9   4   8          0.36          0.10         1.73 o
  10   4   8         43.28         37.66         2.76 o
  11   4   8          0.29          2.07         0.98 o
   1   5   8          3.48          5.62         1.39 o
   2   5   8        600.69        627.07         9.28 o
   3   5   8        673.35        716.50         9.35 o
   4   5   8        246.25        255.13         5.20 o
   5   5   8          7.88         11.82         1.23 o
   6   5   8        383.37        390.29         7.14 o
   7   5   8        705.76        662.43        15.69 o
   8   5   8        717.86        736.48        20.83 o
   9   5   8         60.36         64.90         5.21 o
  10   5   8          0.36          0.69         1.46 o
   0   6   8         55.06         54.23         2.73 o
   1   6   8        360.37        402.56         5.72 o
   2   6   8         51.26         61.15         1.73 o
   3   6   8         17.11         13.33         0.84 o
   4   6   8        138.23        139.80         3.87 o
   5   6   8        181.54        165.45         4.67 o
   6   6   8         95.98        104.09         6.90 o
   7   6   8        210.81        212.75         7.06 o
   8   6   8        129.41        130.19         5.37 o
   9   6   8        377.80        355.49         7.30 o
   1   7   8         98.34         88.07         2.19 o
   2   7   8         64.18         66.36         1.73 o
   3   7   8         67.40         80.54         3.02 o
   4   7   8         43.71         32.86         1.52 o
   5   7   8         39.37         36.83         2.31 o
   6   7   8        270.33        249.51         7.55 o
   7   7   8        155.41        160.83         8.28 o
   8   7   8        812.22        858.68        25.54 o
   0   8   8        503.93        497.51         8.53 o
   1   8   8        816.35        843.35        10.84 o
   2   8   8        582.01        562.64         8.31 o
   3   8   8          5.34          3.21         0.87 o
   4   8   8          1.09          4.50         1.27 o
   5   8   8         11.87         10.81         1.67 o
   6   8   8         73.22         76.53         3.64 o
   7   8   8         16.67         15.54         1.95 o
   1   9   8         62.51         65.50         3.44 o
   2   9   8         84.15         85.77         3.99 o
   3   9   8        469.64        468.08         9.17 o
   4   9   8         25.58         35.85         2.64 o
   5   9   8          0.32          1.38         1.63 o
   0  10   8          0.04         -2.07         2.76 o
   1  10   8        224.37        204.78         9.65 o
   2  10   8         75.93         81.36         3.56 o
   3  10   8          0.95          1.73         1.95 o
   1   1   9        167.13        179.80         2.40 o
   2   1   9       4092.91       4102.85        48.52 o
   3   1   9         60.75         73.59         1.73 o
   4   1   9        765.23        885.11         9.50 o
   5   1   9          3.52          4.69         0.86 o
   6   1   9       5730.01       6048.87        47.81 o
   7   1   9       3332.93       3407.59        27.47 o
   8   1   9         20.69         21.74         1.28 o
   9   1   9        280.23        298.19         6.18 o
  10   1   9        260.69        257.85         6.58 o
  11   1   9         19.52         15.88         2.07 o
   0   2   9       4395.17       4406.85        53.40 o
   1   2   9       6580.11       6595.35        66.53 o
   2   2   9        531.14        566.68         7.31 o
   3   2   9       1047.60       1189.54        14.69 o
   4   2   9       1968.62       2270.67        25.20 o
   5   2   9       6180.03       6464.67        64.11 o
   6   2   9         39.95         51.36         1.30 o
   7   2   9         71.19         55.65         1.92 o
   8   2   9          0.02          1.48         0.72 o
   9   2   9        457.56        438.88         8.89 o
  10   2   9         14.61         19.14         1.95 o
  11   2   9        325.22        326.54         7.06 o
   1   3   9       8961.76       8794.48       103.67 o
   2   3   9       7234.21       7366.55        81.74 o
   3   3   9        348.81        348.85         4.98 o
   4   3   9         50.23         67.86         2.26 o
   5   3   9         89.07         84.23         1.94 o
   6   3   9          9.99          5.03         0.85 o
   7   3   9          9.23          7.52         0.90 o
   8   3   9         11.90         13.98         1.21 o
   9   3   9         29.81         36.79         4.49 o
  10   3   9        135.16        124.18         5.87 o
  11   3   9          8.69         11.22         1.46 o
   0   4   9       2046.63       2070.77        61.43 o
   1   4   9         81.46         66.87         1.93 o
   2   4   9        578.34        517.56        10.96 o
   3   4   9        143.94        183.19         3.79 o
   4   4   9        222.77        235.36         3.42 o
   5   4   9        394.32        399.50         4.62 o
   6   4   9       1801.66       1843.24        17.31 o
   7   4   9         19.26         23.38         1.81 o
   8   4   9         22.38         15.22         2.44 o
   9   4   9        271.08        270.09        12.08 o
  10   4   9         25.27         24.63         2.44 o
   1   5   9        422.54        403.22         6.25 o
   2   5   9          0.12          5.75         0.66 o
   3   5   9        936.48       1013.51        15.04 o
   4   5   9        556.45        515.55        10.66 o
   5   5   9        125.16        141.39         2.92 o
   6   5   9         94.18         72.49         2.69 o
   7   5   9       1167.43       1146.92        19.79 o
   8   5   9        420.97        439.22         9.29 o
   9   5   9         20.21         24.38         2.33 o
  10   5   9          0.19          1.73         1.73 o
   0   6   9       1370.37       1273.93        16.67 o
   1   6   9        357.87        378.03         5.33 o
   2   6   9        148.09        166.50         3.00 o
   3   6   9        918.22        918.27        14.42 o
   4   6   9         28.03         38.63         2.17 o
   5   6   9         26.78         26.65         4.49 o
   6   6   9         51.51         46.89         2.93 o
   7   6   9          8.03          6.60         2.16 o
   8   6   9         67.85         64.85         4.49 o
   9   6   9        122.46        121.87         6.42 o
   1   7   9          0.63          2.80         0.82 o
   2   7   9        183.31        173.02         2.97 o
   3   7   9          0.39          2.07         1.18 o
   4   7   9          4.35          4.90         1.27 o
   5   7   9         36.05         31.04         2.38 o
   6   7   9        503.24        514.80        12.44 o
   7   7   9          4.88          2.76         2.76 o
   8   7   9        140.19        149.10         7.59 o
   0   8   9        212.65        199.01         5.78 o
   1   8   9        128.12        127.82         2.87 o
   2   8   9        492.98        497.78         7.44 o
   3   8   9          8.82         14.03         1.36 o
   4   8   9         65.42         63.17         2.84 o
   5   8   9         53.42         59.07         2.73 o
   6   8   9         13.14         17.03         1.70 o
   7   8   9          6.57         10.82         1.66 o
   1   9   9        313.52        321.38         7.26 o
   2   9   9        310.17        338.09         7.43 o
   3   9   9        342.40        336.50         7.17 o
   4   9   9          3.58          4.28         2.47 o
   5   9   9        169.80        148.72         4.31 o
   0  10   9        335.26        321.66        11.73 o
   1  10   9         22.07         32.10         2.93 o
   2  10   9        107.77        107.31         7.23 o
   0   0  10       7059.57       6555.88       148.17 o
   1   0  10       1942.53       1722.26        33.82 o
   2   0  10       3834.55       4051.60        60.27 o
   3   0  10       6459.00       6147.90        81.08 o
   4   0  10        316.23        307.58         5.95 o
   5   0  10       4770.20       5168.14        77.34 o
   6   0  10        574.37        673.22         9.12 o
   7   0  10       1543.13       1560.27        19.35 o
   8   0  10        266.22        237.48         4.81 o
   9   0  10       3296.13       3387.04        63.21 o
  10   0  10          0.00          1.38         1.38 o
   1   1  10          7.10          5.36         0.54 o
   2   1  10         61.10         55.57         1.65 o
   3   1  10       3350.65       3528.16        38.39 o
   4   1  10        559.82        685.33         7.57 o
   5   1  10         55.17         44.00         1.96 o
   6   1  10         37.46         37.34         1.13 o
   7   1  10       1076.42       1038.57         9.10 o
   8   1  10        838.53        753.49         8.63 o
   9   1  10        180.13        148.13         3.95 o
  10   1  10        299.16        281.04         7.06 o
  11   1  10        125.88        123.56         4.83 o
   0   2  10        893.98        752.72        14.19 o
   1   2  10      11341.55      10676.37       110.44 o
   2   2  10        555.79        582.43         7.57 o
   3   2  10       2003.73       2234.70        27.04 o
   4   2  10        721.25        870.86        10.30 o
   5   2  10       1777.67       1792.29        18.54 o
   6   2  10        735.97        761.29         7.23 o
   7   2  10         94.86         93.01         1.86 o
   8   2  10        175.71        168.23         2.79 o
   9   2  10          0.40          1.15         1.20 o
  10   2  10        107.06        111.22         4.13 o
  11   2  10        170.04        182.92         6.90 o
   1   3  10       1764.74       1666.44        22.07 o
   2   3  10        323.89        397.84         7.15 o
   3   3  10       1128.44       1185.96        14.83 o
   4   3  10        156.40        165.37         2.84 o
   5   3  10       1461.99       1450.71        15.03 o
   6   3  10       1495.96       1468.96        13.82 o
   7   3  10        494.29        493.27         5.59 o
   8   3  10        420.59        420.97         6.53 o
   9   3  10         56.28         47.42         5.52 o
  10   3  10        293.56        299.03         7.55 o
  11   3  10          5.18          6.00         1.15 o
   0   4  10         97.18         96.64         4.83 o
   1   4  10       1516.05       1537.61        24.91 o
   2   4  10        925.94        924.16        19.65 o
   3   4  10         56.77         75.82         2.13 o
   4   4  10        650.05        664.76         9.05 o
   5   4  10          1.05          0.79         0.69 o
   6   4  10         63.18         55.46         1.62 o
   7   4  10        999.26        959.07        10.20 o
   8   4  10        442.35        455.42        11.46 o
   9   4  10         21.24         20.40         3.80 o
  10   4  10         38.06         33.48         2.44 o
   1   5  10        553.84        541.56        10.53 o
   2   5  10        276.87        283.56         3.64 o
   3   5  10          0.01         -0.78         0.78 o
   4   5  10        190.28        186.43         5.04 o
   5   5  10         61.96         65.11         2.07 o
   6   5  10         90.86         99.03         2.79 o
   7   5  10          2.96          5.09         2.99 o
   8   5  10        639.51        604.74        11.69 o
   9   5  10         42.30         42.55         2.82 o
  10   5  10         49.20         66.27         2.93 o
   0   6  10       3477.25       3514.08        55.44 o
   1   6  10        280.76        275.42         4.26 o
   2   6  10        105.18        116.44         2.47 o
   3   6  10         25.01         25.94         1.87 o
   4   6  10         12.96         12.89         1.48 o
   5   6  10        818.20        797.13        17.81 o
   6   6  10         25.46         31.75         4.83 o
   7   6  10        104.97        109.32         5.11 o
   8   6  10        106.45        112.18         4.88 o
   9   6  10         49.81         47.91         2.39 o
   1   7  10        353.67        363.42         5.02 o
   2   7  10       1514.01       1543.79        16.96 o
   3   7  10          6.78          8.33         1.44 o
   4   7  10          0.12          0.35         1.79 o
   5   7  10         15.12          7.18         2.30 o
   6   7  10         11.30         10.04         2.44 o
   7   7  10         28.25         29.68         4.14 o
   8   7  10        387.56        369.98        13.11 o
   0   8  10        245.00        235.15         7.27 o
   1   8  10        464.38        459.93         6.61 o
   2   8  10        526.97        533.65         7.95 o
   3   8  10         18.40         14.10         1.89 o
   4   8  10        475.84        470.79        10.15 o
   5   8  10        256.54        224.69         6.83 o
   6   8  10         80.34         71.79         3.74 o
   7   8  10        158.24        144.35         4.62 o
   1   9  10        201.60        212.94         8.38 o
   2   9  10         55.68         61.48         3.31 o
   3   9  10         21.90         20.72         2.39 o
   4   9  10          0.01         -1.73         3.11 o
   5   9  10         72.50         69.76         2.93 o
   0  10  10         55.82         49.01         4.83 o
   1  10  10         11.85         15.31         2.44 o
   2  10  10         19.63         24.18         2.44 o
   1   1  11       1152.34       1203.56        13.67 o
   2   1  11       8785.32       8441.93        98.99 o
   3   1  11       4223.56       4681.72        46.40 o
   4   1  11        965.15       1130.75        11.99 o
   5   1  11         48.88         86.71         1.96 o
   6   1  11         86.08        101.10         1.79 o
   7   1  11          3.22          6.45         0.77 o
   8   1  11          1.41          1.90         0.90 o
   9   1  11        388.01        362.42        11.87 o
  10   1  11       1027.81       1050.44        20.74 o
  11   1  11        197.04        205.01         6.90 o
   0   2  11       1675.06       1913.87        25.66 o
   1   2  11       1864.66       1723.61        28.91 o
   2   2  11        147.59        168.36         2.89 o
   3   2  11        457.82        516.82         6.95 o
   4   2  11         98.47         92.63         2.10 o
   5   2  11       3437.67       3809.19        32.02 o
   6   2  11       1033.88       1039.55         9.55 o
   7   2  11        298.56        305.62         3.65 o
   8   2  11        331.75        341.08         4.43 o
   9   2  11        280.24        284.41         7.81 o
  10   2  11        819.31        772.93        15.88 o
  11   2  11         83.23         70.41         3.45 o
   1   3  11         56.93         76.41         1.96 o
   2   3  11       2191.30       2232.86        27.47 o
   3   3  11        181.59        208.35         3.51 o
   4   3  11        532.12        536.01         7.46 o
   5   3  11       1974.38       2064.50        18.95 o
   6   3  11        351.92        346.77         3.95 o
   7   3  11        473.05        453.70         6.09 o
   8   3  11        402.36        402.04         8.35 o
   9   3  11         24.13         28.02         2.65 o
  10   3  11          0.01         -1.04         1.46 o
  11   3  11         10.13         11.73         2.07 o
   0   4  11      18279.92      17434.52       505.96 o
   1   4  11       3480.74       3465.65        54.65 o
   2   4  11        110.64        110.34         3.14 o
   3   4  11        557.96        548.40         6.47 o
   4   4  11        635.53        623.76         7.25 o
   5   4  11        410.08        400.50         5.31 o
   6   4  11        311.87        282.20         3.76 o
   7   4  11         30.90         38.92         1.66 o
   8   4  11         52.62         50.21         4.83 o
   9   4  11         39.95         41.32         3.14 o
  10   4  11         33.32         38.53         6.21 o
   1   5  11       2007.99       1991.92        24.91 o
   2   5  11         80.55         78.76         1.83 o
   3   5  11         38.99         22.99         1.48 o
   4   5  11          0.49         -0.26         0.99 o
   5   5  11         31.65         48.20         4.28 o
   6   5  11         58.80         72.47         2.01 o
   7   5  11         82.12        102.97         5.87 o
   8   5  11        224.47        232.82         6.10 o
   9   5  11         19.41         17.85         3.45 o
  10   5  11          5.25          9.94         2.42 o
   0   6  11       2630.16       2459.06        39.31 o
   1   6  11         25.47         29.02         1.35 o
   2   6  11        183.63        176.02         5.48 o
   3   6  11       1505.91       1520.20        18.38 o
   4   6  11         66.65         68.91         4.53 o
   5   6  11         46.43         55.23         8.63 o
   6   6  11        190.71        174.64         9.66 o
   7   6  11        145.71        150.36         5.87 o
   8   6  11          5.10          5.18         1.95 o
   9   6  11         76.83         77.36         2.91 o
   1   7  11        248.23        254.93         3.93 o
   2   7  11         63.89         61.69         1.91 o
   3   7  11          6.43          5.56         1.30 o
   4   7  11         21.13         22.00         1.85 o
   5   7  11         36.69         51.08         5.52 o
   6   7  11         90.31        103.14         5.52 o
   7   7  11        157.06        155.65         5.37 o
   8   7  11        251.85        266.44        10.35 o
   0   8  11        364.93        378.27         9.73 o
   1   8  11          4.26          3.88         0.90 o
   2   8  11        502.34        521.14         7.75 o
   3   8  11        124.35        113.62         3.58 o
   4   8  11        758.79        743.48        12.06 o
   5   8  11        218.33        199.93         6.35 o
   6   8  11         85.13         65.28         4.14 o
   7   8  11          2.17          2.07         1.73 o
   1   9  11        110.83         95.46         7.25 o
   2   9  11         89.76         82.34         4.28 o
   3   9  11         43.82         36.07         2.64 o
   4   9  11          5.87          3.11         1.95 o
   0  10  11        126.37        127.01         6.90 o
   1  10  11          0.26         -0.69         1.95 o
   2  10  11         12.30         12.42         2.76 o
   0   0  12         52.39         35.89         2.07 o
   1   0  12        976.64        905.29        14.40 o
   2   0  12       1685.68       1631.69        24.89 o
   3   0  12       1178.85       1285.95        20.14 o
   4   0  12      11589.61      12244.59       181.17 o
   5   0  12       2899.65       3183.20        54.90 o
   6   0  12        957.86       1008.75        13.00 o
   7   0  12         65.20         75.22         2.50 o
   8   0  12        185.45        191.18         4.18 o
   9   0  12        120.31        123.14         4.13 o
  10   0  12         24.45         43.49         3.45 o
   1   1  12       3739.22       3704.21        40.52 o
   2   1  12        160.30        230.68         3.85 o
   3   1  12        605.20        617.01         6.83 o
   4   1  12        198.69        247.22         3.41 o
   5   1  12        148.60        157.02         2.13 o
   6   1  12         33.50         31.59         1.21 o
   7   1  12       2057.13       2204.67        18.93 o
   8   1  12       1862.04       1780.05        18.46 o
   9   1  12         16.50         14.09         1.59 o
  10   1  12         55.87         51.21         2.65 o
  11   1  12        140.53        165.66         5.52 o
   0   2  12      10453.13       9612.02       197.92 o
   1   2  12        729.48        804.41        10.30 o
   2   2  12       5722.76       5627.91        66.38 o
   3   2  12       1846.72       1942.05        23.60 o
   4   2  12        203.60        199.48         3.23 o
   5   2  12        249.71        258.81         3.32 o
   6   2  12        197.93        220.16         2.91 o
   7   2  12        365.41        367.28         4.22 o
   8   2  12        221.35        221.58         3.75 o
   9   2  12       1254.71       1225.22        24.89 o
  10   2  12          2.95          4.49         1.46 o
  11   2  12         15.38         11.04         2.07 o
   1   3  12        250.96        184.52         3.68 o
   2   3  12        908.02       1031.31        13.21 o
   3   3  12       1953.58       1976.61        27.03 o
   4   3  12        408.71        427.68         5.67 o
   5   3  12          3.59          1.92         0.66 o
   6   3  12        191.61        226.47         2.97 o
   7   3  12       2173.17       2081.80        21.70 o
   8   3  12        104.87         80.53         3.25 o
   9   3  12        274.84        273.47        11.39 o
  10   3  12          0.68          1.73         1.46 o
   0   4  12       9009.58       8289.99       241.59 o
   1   4  12        484.84        443.47         7.88 o
   2   4  12          3.68          2.33         0.84 o
   3   4  12        595.33        600.59         6.99 o
   4   4  12       1990.84       1984.86        25.57 o
   5   4  12          0.15         -0.47         0.76 o
   6   4  12          0.13          0.65         0.73 o
   7   4  12        730.67        715.44        10.04 o
   8   4  12        355.52        314.04        10.01 o
   9   4  12         96.62         96.84         7.25 o
  10   4  12          9.13         11.87         1.66 o
   1   5  12       1394.74       1414.12        17.87 o
   2   5  12        587.84        616.35         7.60 o
   3   5  12        109.11        111.66         2.80 o
   4   5  12         73.57         87.48         2.74 o
   5   5  12        187.84        194.71         5.55 o
   6   5  12          2.27          2.99         1.59 o
   7   5  12        405.23        395.84        16.22 o
   8   5  12        309.21        314.76         7.30 o
   9   5  12        121.82        125.99         8.28 o
  10   5  12          9.63         17.26         2.76 o
   0   6  12       1168.59       1073.92        18.41 o
   1   6  12         18.47         17.06         1.27 o
   2   6  12        301.63        288.96         5.59 o
   3   6  12       1577.90       1511.79        18.33 o
   4   6  12         49.92         53.19         4.49 o
   5   6  12       1826.38       1932.03        54.53 o
   6   6  12        198.70        200.86        10.35 o
   7   6  12        560.40        594.14        14.15 o
   8   6  12          1.58          2.37         1.66 o
   9   6  12        285.66        267.66         7.06 o
   1   7  12         46.91         52.33         1.93 o
   2   7  12        343.63        347.75         5.33 o
   3   7  12       3136.42       3092.50        42.57 o
   4   7  12         36.98         36.01         3.71 o
   5   7  12        127.41        126.32         7.59 o
   6   7  12        476.89        452.68        10.97 o
   7   7  12        345.42        372.41        22.09 o
   8   7  12         51.48         42.11         4.14 o
   0   8  12         18.08         15.04         2.30 o
   1   8  12         92.32        113.43         3.43 o
   2   8  12         94.82         97.30         3.29 o
   3   8  12         97.75         94.65         3.69 o
   4   8  12         95.12        112.34         3.95 o
   5   8  12        455.85        455.75        10.74 o
   6   8  12        360.26        368.13         8.97 o
   7   8  12        407.19        401.73        13.11 o
   1   9  12        138.99        129.86         5.37 o
   2   9  12          1.26          0.54         2.64 o
   3   9  12         76.33         77.22         5.18 o
   4   9  12          2.83          8.97         2.76 o
   0  10  12         14.45         17.26         3.45 o
   1  10  12        252.20        257.87         6.83 o
   1   1  13          6.66          6.79         0.66 o
   2   1  13        182.16        176.19         2.67 o
   3   1  13        126.60        114.48         2.04 o
   4   1  13          0.91          2.07         0.78 o
   5   1  13        629.48        648.79         5.96 o
   6   1  13        257.66        277.20         3.21 o
   7   1  13        385.96        376.47         4.23 o
   8   1  13        106.16        122.99         2.78 o
   9   1  13          0.88          1.15         1.20 o
  10   1  13         10.26          9.65         1.38 o
   0   2  13         80.67         53.60         2.01 o
   1   2  13        524.85        491.29         6.62 o
   2   2  13          7.41         16.11         1.02 o
   3   2  13        319.35        333.77         6.11 o
   4   2  13       1847.37       1995.82        19.19 o
   5   2  13         38.33         38.04         1.25 o
   6   2  13          1.36          2.60         0.74 o
   7   2  13          6.29         10.12         1.05 o
   8   2  13        427.36        396.69         6.94 o
   9   2  13        228.11        223.64         6.58 o
  10   2  13          8.89         21.07         3.80 o
  11   2  13         13.96         11.73         2.07 o
   1   3  13       2689.67       2644.74        43.87 o
   2   3  13        228.11        194.49         3.68 o
   3   3  13        312.36        360.01         6.02 o
   4   3  13       1967.37       1976.55        19.34 o
   5   3  13         13.18         18.92         0.99 o
   6   3  13        168.61        186.36         2.99 o
   7   3  13        701.05        636.26         7.73 o
   8   3  13        996.46       1002.31        17.65 o
   9   3  13         42.34         41.69         5.87 o
  10   3  13        110.27        121.01         4.13 o
   0   4  13        513.84        558.42        18.64 o
   1   4  13         26.05         20.34         1.19 o
   2   4  13        117.46        116.97         2.57 o
   3   4  13        385.48        410.29         5.51 o
   4   4  13          3.99          6.51         0.83 o
   5   4  13        179.16        172.78         3.12 o
   6   4  13         31.23         31.03         1.49 o
   7   4  13          1.71          3.97         1.13 o
   8   4  13        373.23        410.84        10.74 o
   9   4  13          2.62          4.14         2.42 o
  10   4  13         30.56         35.80         4.49 o
   1   5  13       1401.76       1498.45        26.77 o
   2   5  13       3835.91       3580.24        40.77 o
   3   5  13        935.07        958.15        16.64 o
   4   5  13         25.27         26.90         1.97 o
   5   5  13         12.96         11.25         2.16 o
   6   5  13          1.75          1.53         1.45 o
   7   5  13        795.90        772.68        17.81 o
   8   5  13          8.65         12.24         2.23 o
   9   5  13        268.23        273.02         7.32 o
   0   6  13        643.58        588.06        11.14 o
   1   6  13        173.45        154.18         3.31 o
   2   6  13         68.30         61.47         2.50 o
   3   6  13          0.11          0.97         0.78 o
   4   6  13       1750.37       1632.38        32.94 o
   5   6  13          2.66          6.90         3.45 o
   6   6  13          3.19         12.42         4.14 o
   7   6  13         90.64         80.42         4.39 o
   8   6  13         70.38         69.43         3.64 o
   9   6  13          0.56          6.21         2.07 o
   1   7  13         63.50         61.13         2.17 o
   2   7  13          8.42          7.22         1.18 o
   3   7  13        225.02        198.08         4.81 o
   4   7  13         16.78         18.64         3.45 o
   5   7  13         20.84         29.68         4.14 o
   6   7  13         71.22         84.28         5.87 o
   7   7  13          1.77          4.49         1.95 o
   8   7  13        106.95        100.09         5.52 o
   0   8  13       4311.88       4338.27       114.58 o
   1   8  13        257.18        273.78         8.30 o
   2   8  13         94.92         80.56         3.01 o
   3   8  13        207.00        188.15         4.58 o
   4   8  13        261.18        280.72         7.76 o
   5   8  13         63.98         81.15         4.13 o
   6   8  13          2.31          1.49         1.06 o
   1   9  13         82.41         79.29         4.49 o
   2   9  13        116.29        102.57         4.83 o
   3   9  13        459.05        435.39        17.26 o
   4   9  13         33.69         33.82         4.14 o
   0   0  14        712.88        647.46        20.71 o
   1   0  14       5548.39       5414.90        82.23 o
   2   0  14        916.18        983.85        15.63 o
   3   0  14        524.41        684.44        11.39 o
   4   0  14       3754.21       3974.17        59.87 o
   5   0  14         18.04         12.21         1.23 o
   6   0  14         36.99         60.69         2.33 o
   7   0  14       2194.56       2247.96        34.67 o
   8   0  14       3666.74       3666.81        95.21 o
   9   0  14         18.22         29.36         2.16 o
  10   0  14          7.37          4.83         2.07 o
   1   1  14        335.56        351.17         4.14 o
   2   1  14        493.34        461.99         6.16 o
   3   1  14       1461.63       1488.93        15.46 o
   4   1  14       1783.12       1896.87        20.88 o
   5   1  14        420.30        396.93         4.11 o
   6   1  14        578.40        596.87         5.94 o
   7   1  14        237.19        220.21         3.23 o
   8   1  14        372.59        358.39         7.30 o
   9   1  14         30.12         38.11         2.10 o
  10   1  14          4.79          4.83         2.07 o
   0   2  14       4241.52       4132.57       141.50 o
   1   2  14        946.94        955.61        21.71 o
   2   2  14        388.18        386.30         6.05 o
   3   2  14        169.12        211.20         3.57 o
   4   2  14          2.12          6.82         0.77 o
   5   2  14        157.02        141.48         2.20 o
   6   2  14       1104.29       1035.62         9.66 o
   7   2  14        492.14        480.05         5.75 o
   8   2  14        113.26        125.96         3.49 o
   9   2  14          5.72         11.73         1.95 o
  10   2  14        261.84        261.56         6.58 o
   1   3  14         31.26         36.93         1.83 o
   2   3  14          9.84          7.51         1.93 o
   3   3  14          6.68         21.44         2.52 o
   4   3  14         19.76         13.10         1.08 o
   5   3  14          7.75         11.04         0.98 o
   6   3  14         31.91         24.80         1.16 o
   7   3  14        575.47        524.51        10.69 o
   8   3  14        321.01        332.50        10.53 o
   9   3  14         15.89         11.90         1.95 o
  10   3  14        306.57        281.90         7.06 o
   0   4  14       1968.99       1929.46        39.11 o
   1   4  14        264.37        285.60         5.44 o
   2   4  14        764.73        745.80        10.02 o
   3   4  14       1871.02       1871.68        25.82 o
   4   4  14         52.31         68.93         2.62 o
   5   4  14        298.86        292.54         4.27 o
   6   4  14         46.60         65.79         2.09 o
   7   4  14        788.76        809.13        17.12 o
   8   4  14        112.06        107.58         5.18 o
   9   4  14          2.90          0.69         1.46 o
  10   4  14        515.82        508.50        10.97 o
   1   5  14         10.67          8.64         1.21 o
   2   5  14         81.25         80.95         2.01 o
   3   5  14        206.74        200.36         3.95 o
   4   5  14         21.04         23.86         1.91 o
   5   5  14        405.14        383.66         7.75 o
   6   5  14        269.48        313.87         9.51 o
   7   5  14          0.25          6.14         2.16 o
   8   5  14         88.35         95.01         5.47 o
   9   5  14        111.02        110.65         4.83 o
   0   6  14       5070.33       5078.35       105.46 o
   1   6  14        116.33        108.27         2.98 o
   2   6  14        243.75        228.30         4.26 o
   3   6  14        254.99        257.85         6.07 o
   4   6  14        346.50        352.03        13.81 o
   5   6  14        152.38        133.91         8.28 o
   6   6  14          0.07         -2.07         2.76 o
   7   6  14          0.47          1.38         2.76 o
   8   6  14         23.56         19.33         2.16 o
   1   7  14       3226.01       3148.69        43.10 o
   2   7  14       1150.29       1111.34        14.00 o
   3   7  14        705.55        757.18        11.98 o
   4   7  14        237.67        249.87        11.04 o
   5   7  14         14.88         13.11         3.45 o
   6   7  14        168.28        182.65         6.35 o
   7   7  14        232.41        237.64         6.58 o
   0   8  14         76.58         58.67         6.21 o
   1   8  14         12.33         15.72         2.93 o
   2   8  14        176.62        183.68         6.65 o
   3   8  14         67.77         55.80         2.92 o
   4   8  14        109.84        113.64         4.81 o
   5   8  14         19.73         18.12         2.16 o
   6   8  14        147.24        148.89         4.18 o
   1   9  14         49.48         51.12         3.42 o
   2   9  14          4.97          9.79         2.44 o
   3   9  14         11.94         14.16         4.14 o
   4   9  14          2.52          0.69         2.76 o
   1   1  15          0.85          2.00         1.53 o
   2   1  15        136.96        140.57         2.58 o
   3   1  15        984.38       1066.78        12.08 o
   4   1  15        308.69        277.93         3.24 o
   5   1  15        824.50        811.24         7.64 o
   6   1  15        836.81        797.61         7.62 o
   7   1  15       3157.32       3035.04        28.33 o
   8   1  15       1042.15       1058.62        17.79 o
   9   1  15          3.87          1.59         1.09 o
  10   1  15        180.40        178.78         6.90 o
   0   2  15       1914.33       1778.10        62.12 o
   1   2  15        656.01        628.76        20.36 o
   2   2  15         11.03         14.25         0.97 o
   3   2  15        522.93        547.10         6.88 o
   4   2  15          2.29          3.95         0.66 o
   5   2  15         43.86         48.17         1.57 o
   6   2  15        960.12        964.66         9.10 o
   7   2  15        178.50        177.06         2.98 o
   8   2  15        197.47        181.48         4.98 o
   9   2  15         11.84         19.12         2.16 o
  10   2  15         78.15         83.35         3.14 o
   1   3  15        670.69        758.49        18.98 o
   2   3  15        706.44        654.94         9.94 o
   3   3  15         10.73         21.56         2.15 o
   4   3  15          3.96          7.79         0.87 o
   5   3  15         10.69         15.45         1.33 o
   6   3  15       1074.24       1077.73        12.79 o
   7   3  15       1273.42       1208.90        16.61 o
   8   3  15          1.52          2.42         1.95 o
   9   3  15        169.12        177.20         5.60 o
  10   3  15         88.32         75.14         3.14 o
   0   4  15       2384.37       2562.02        51.28 o
   1   4  15        366.50        365.18         6.54 o
   2   4  15         22.70         18.15         1.45 o
   3   4  15        623.67        605.63         9.44 o
   4   4  15          2.09          3.95         0.81 o
   5   4  15         49.40         47.93         1.91 o
   6   4  15         13.52         13.48         1.18 o
   7   4  15        807.76        803.20        14.61 o
   8   4  15         83.36         93.21         4.39 o
   9   4  15        155.11        144.95         4.88 o
  10   4  15        131.21        139.05         4.13 o
   1   5  15        211.10        238.00         5.88 o
   2   5  15         16.79         27.89         1.63 o
   3   5  15        426.36        404.29         9.56 o
   4   5  15        633.16        607.68        14.39 o
   5   5  15        950.09        942.88        14.29 o
   6   5  15        132.03         92.75         5.11 o
   7   5  15         40.00         41.97         3.64 o
   8   5  15          0.15          1.00         1.29 o
   9   5  15         50.28         43.72         7.25 o
   0   6  15        366.39        337.87         7.72 o
   1   6  15        529.25        496.57        11.66 o
   2   6  15        222.34        199.42         3.95 o
   3   6  15        285.15        297.32         8.28 o
   4   6  15        900.42        868.34        27.61 o
   5   6  15        580.12        550.83        19.33 o
   6   6  15        107.24        129.77         8.28 o
   7   6  15         50.46         57.78         3.64 o
   8   6  15        401.87        396.65         9.51 o
   1   7  15       1726.60       1617.54        23.08 o
   2   7  15         57.94         48.67         2.79 o
   3   7  15        152.94        132.95         5.37 o
   4   7  15        318.49        361.00        13.81 o
   5   7  15          4.86          2.76         2.76 o
   6   7  15        113.42        117.45         4.88 o
   7   7  15          3.94          4.49         1.95 o
   0   8  15         66.04         80.07         6.90 o
   1   8  15         57.84         59.19         4.83 o
   2   8  15        126.25        127.98         4.06 o
   3   8  15        632.55        614.97        18.23 o
   4   8  15         15.12         12.61         2.16 o
   5   8  15        718.67        682.81        14.39 o
   6   8  15         40.24         31.75         3.45 o
   1   9  15         14.16          9.32         2.44 o
   2   9  15        292.88        311.41         8.04 o
   3   9  15          1.37          5.52         2.76 o
   4   9  15         13.48         21.40         3.45 o
   1   0  16       2132.78       1791.22        48.32 o
   2   0  16        111.80        108.84         3.04 o
   3   0  16        220.06        232.24         5.04 o
   4   0  16        151.98        137.22         3.00 o
   5   0  16         57.91         60.83         2.36 o
   6   0  16       2234.28       2240.75        27.17 o
   7   0  16       1257.55       1379.84        19.38 o
   8   0  16          2.80          4.54         1.66 o
   9   0  16          0.01          0.69         2.07 o
  10   0  16          7.03          1.38         1.38 o
   1   1  16        686.73        709.58        11.84 o
   2   1  16        875.83        930.32        11.44 o
   3   1  16         92.81        138.21         2.45 o
   4   1  16         32.14         40.82         1.31 o
   5   1  16        187.19        208.07         2.77 o
   6   1  16        188.06        207.43         2.86 o
   7   1  16        237.70        240.77         3.47 o
   8   1  16        315.31        283.76         6.21 o
   9   1  16          0.28          3.06         1.00 o
  10   1  16         65.69         60.05         4.14 o
   1   2  16        989.53       1097.51        33.82 o
   2   2  16          7.36         10.43         1.10 o
   3   2  16        959.68        998.91        10.08 o
   4   2  16         88.62         82.02         1.67 o
   5   2  16        344.59        343.25         3.72 o
   6   2  16        291.80        249.93         3.29 o
   7   2  16        124.58        136.61         2.64 o
   8   2  16         20.55         17.71         1.70 o
   9   2  16        149.81        161.46         5.11 o
  10   2  16        256.62        248.85         5.80 o
   1   3  16        490.99        481.74         9.46 o
   2   3  16         55.23         42.81         1.45 o
   3   3  16       1257.80       1268.73        14.48 o
   4   3  16        280.82        291.25         3.72 o
   5   3  16        279.51        299.16         3.87 o
   6   3  16         89.84         90.60         2.35 o
   7   3  16        679.38        581.74         9.52 o
   8   3  16        305.82        276.91         8.04 o
   9   3  16        160.71        174.67         5.87 o
  10   3  16          0.05          1.04         1.04 o
   0   4  16         77.74         98.71         6.21 o
   1   4  16        857.06        793.17        12.59 o
   2   4  16        177.42        182.35         4.02 o
   3   4  16         53.71         53.13         2.14 o
   4   4  16         51.99         50.00         1.91 o
   5   4  16        152.98        155.41         2.65 o
   6   4  16        194.85        155.25         3.13 o
   7   4  16         22.35         37.20         2.32 o
   8   4  16        399.42        378.52         9.51 o
   9   4  16          0.24          2.07         1.46 o
   1   5  16       1524.81       1527.59        21.95 o
   2   5  16        593.75        613.29        11.42 o
   3   5  16        461.59        442.65        11.66 o
   4   5  16          0.71          4.57         2.42 o
   5   5  16        568.26        559.06        10.36 o
   6   5  16        120.54        111.29         7.94 o
   7   5  16          1.47          3.80         1.95 o
   8   5  16         28.52         35.98         2.50 o
   9   5  16         16.40         24.74         2.42 o
   0   6  16       4612.11       4369.59        68.92 o
   1   6  16       2427.78       2305.71        32.08 o
   2   6  16        343.88        325.63         5.93 o
   3   6  16        948.48        944.15        29.34 o
   4   6  16         12.24         12.42         3.45 o
   5   6  16        647.53        647.46        21.40 o
   6   6  16         15.21         13.81         4.14 o
   7   6  16         74.49         73.78         4.13 o
   8   6  16          0.03         -1.10         1.15 o
   1   7  16        257.41        235.89         5.07 o
   2   7  16       1491.45       1504.57        21.54 o
   3   7  16          4.39          2.76         2.16 o
   4   7  16         24.17         23.47         4.14 o
   5   7  16        175.15        150.48         8.28 o
   6   7  16        147.82        145.28         6.90 o
   7   7  16          0.40         -0.35         1.73 o
   0   8  16         63.77         72.48         6.21 o
   1   8  16        314.88        296.64        12.42 o
   2   8  16         27.69         25.92         2.07 o
   3   8  16        220.15        204.02         6.29 o
   4   8  16          2.57          1.81         2.42 o
   5   8  16         68.63         80.45         3.64 o
   6   8  16         13.59         14.50         2.07 o
   1   9  16         25.17         25.75         3.80 o
   2   9  16         81.74         95.33         7.94 o
   3   9  16         64.00         61.43         4.83 o
   1   1  17        366.30        350.51         8.53 o
   2   1  17       1194.61       1196.29        16.25 o
   3   1  17       1394.20       1351.99        12.47 o
   4   1  17        344.72        342.93         3.78 o
   5   1  17         11.63          7.10         0.84 o
   6   1  17       1731.99       1744.35        15.31 o
   7   1  17          1.92          0.76         0.78 o
   8   1  17        162.66        182.14         4.75 o
   9   1  17         41.97         50.73         2.10 o
  10   1  17         10.61         11.04         2.07 o
   1   2  17        466.96        437.73        13.46 o
   2   2  17        157.75        161.99         2.66 o
   3   2  17        351.77        376.44         4.71 o
   4   2  17        927.40        995.71         9.17 o
   5   2  17        395.47        369.03         4.19 o
   6   2  17       1794.42       1740.64        18.34 o
   7   2  17         45.40         43.37         2.22 o
   8   2  17        840.64        788.30        16.92 o
   9   2  17          3.24          5.13         1.66 o
  10   2  17         86.05         94.18         2.81 o
   1   3  17          3.41          8.31         3.42 o
   2   3  17        625.45        602.20         8.56 o
   3   3  17          2.12          2.00         0.69 o
   4   3  17       1210.72       1153.48        11.27 o
   5   3  17         39.10         46.65         1.66 o
   6   3  17        370.62        356.20         4.97 o
   7   3  17         86.45        114.38         3.21 o
   8   3  17        459.84        512.45        11.95 o
   9   3  17        345.11        321.80         8.04 o
  10   3  17         12.04         11.73         2.07 o
   0   4  17        256.95        187.75         8.28 o
   1   4  17         44.63         33.55         1.87 o
   2   4  17        229.40        239.85         5.81 o
   3   4  17        227.47        234.61         5.78 o
   4   4  17        383.43        369.21         5.51 o
   5   4  17       1552.22       1542.93        16.52 o
   6   4  17        304.01        274.42         6.58 o
   7   4  17        624.26        612.24        14.39 o
   8   4  17        148.79        148.42         5.37 o
   9   4  17        186.00        176.71         5.11 o
   1   5  17        982.40        930.53        14.13 o
   2   5  17         23.84         29.66         2.10 o
   3   5  17         10.94         10.32         1.31 o
   4   5  17          1.06          1.17         1.06 o
   5   5  17          0.01         -0.17         1.13 o
   6   5  17         85.46         95.81         4.81 o
   7   5  17         66.69         79.38         4.31 o
   8   5  17         90.63         86.57         3.31 o
   9   5  17         17.60         14.50         2.07 o
   0   6  17       2208.14       2211.58        42.71 o
   1   6  17        143.31        129.07         3.50 o
   2   6  17       1699.92       1610.57        26.47 o
   3   6  17        216.18        201.08         8.28 o
   4   6  17        306.28        295.42         7.95 o
   5   6  17         16.77          8.28         3.45 o
   6   6  17        253.79        262.54        18.29 o
   7   6  17        182.47        173.39         7.25 o
   8   6  17          0.39         -1.38         1.38 o
   1   7  17          6.85          8.74         1.57 o
   2   7  17        235.14        238.23         5.95 o
   3   7  17         23.66         21.89         2.81 o
   4   7  17         42.40         33.13         4.14 o
   5   7  17         75.15         84.90         6.21 o
   6   7  17          1.89          4.83         2.07 o
   7   7  17         91.34        100.09         5.52 o
   0   8  17        651.88        588.79        18.64 o
   1   8  17        722.03        788.80        17.08 o
   2   8  17         30.87         33.52         3.35 o
   3   8  17         21.04         33.27         2.81 o
   4   8  17          0.14          0.69         2.42 o
   5   8  17         59.25         69.32         9.32 o
   1   9  17          7.36         11.24         2.42 o
   2   9  17          2.26          4.14         2.76 o
   3   9  17         85.98         90.42         5.52 o
   1   0  18        164.23        111.13         5.52 o
   2   0  18        394.90        324.80         5.51 o
   3   0  18          0.95          1.66         0.93 o
   4   0  18       3573.46       3585.72        42.39 o
   5   0  18         25.70         25.96         2.39 o
   6   0  18       3109.24       3039.06        40.16 o
   7   0  18        997.75        919.30        17.87 o
   8   0  18         27.26         42.22         2.81 o
   9   0  18         16.57         11.04         2.76 o
  10   0  18          0.04         -1.38         1.38 o
   1   1  18        814.76        824.35        17.77 o
   2   1  18       2467.10       2495.03        27.06 o
   3   1  18       1376.89       1374.70        12.15 o
   4   1  18         43.73         42.53         1.68 o
   5   1  18       1472.53       1496.59        13.82 o
   6   1  18       4333.67       4378.44        40.37 o
   7   1  18       1230.12       1187.19        17.24 o
   8   1  18        204.90        216.34         5.15 o
   9   1  18         48.39         39.09         2.30 o
  10   1  18         23.64         20.71         2.07 o
   0   2  18         29.68         25.70         2.16 o
   1   2  18       1515.23       1513.92        19.11 o
   2   2  18        624.51        593.67         6.98 o
   3   2  18         83.79         69.48         1.85 o
   4   2  18         83.64         74.98         1.74 o
   5   2  18       1508.32       1451.48        13.64 o
   6   2  18          2.81          5.29         1.13 o
   7   2  18         61.29         68.04         3.14 o
   8   2  18       1370.13       1339.91        21.64 o
   9   2  18        120.89        106.40         3.81 o
  10   2  18        244.78        245.04         8.28 o
   1   3  18        155.34        179.42         5.68 o
   2   3  18         84.27         81.58         2.17 o
   3   3  18       1679.74       1614.07        15.95 o
   4   3  18        284.27        269.91         3.60 o
   5   3  18         27.00         31.68         1.53 o
   6   3  18         21.73         11.57         1.16 o
   7   3  18          1.30          7.35         1.31 o
   8   3  18        198.74        242.16        11.04 o
   9   3  18         26.94         24.21         5.52 o
   0   4  18       1217.37       1185.86        34.51 o
   1   4  18         98.68         93.12         6.20 o
   2   4  18         16.64         19.94         1.83 o
   3   4  18        439.89        469.04         9.55 o
   4   4  18          8.17          5.70         1.06 o
   5   4  18        126.47        132.04         2.90 o
   6   4  18         35.90         44.91         3.10 o
   7   4  18        180.26        194.41         6.35 o
   8   4  18        374.64        372.05         9.27 o
   9   4  18        113.37        100.39         3.64 o
   1   5  18        441.13        419.07         7.50 o
   2   5  18         38.48         55.07         4.68 o
   3   5  18        513.22        478.82         9.39 o
   4   5  18       1031.66       1017.81        17.59 o
   5   5  18        228.48        240.31         5.87 o
   6   5  18        137.47        133.70         8.28 o
   7   5  18         17.78         24.73         2.65 o
   8   5  18         61.02         71.93         2.91 o
   0   6  18       3808.72       3634.90        68.33 o
   1   6  18        563.06        541.93         8.96 o
   2   6  18         32.07         39.83         2.32 o
   3   6  18         12.38         13.11         1.78 o
   4   6  18        232.30        213.29        10.35 o
   5   6  18         79.48         90.42         6.90 o
   6   6  18         49.90         52.99         3.42 o
   7   6  18          7.45          5.87         1.95 o
   1   7  18          0.81          0.66         1.49 o
   2   7  18          0.63          3.60         2.16 o
   3   7  18         11.29         11.04         2.16 o
   4   7  18         97.82         79.76         8.97 o
   5   7  18        384.99        424.78        16.22 o
   6   7  18         58.73         50.79         4.83 o
   0   8  18        337.79        277.48        11.04 o
   1   8  18        214.05        211.22         6.58 o
   2   8  18          1.36          4.23         3.80 o
   3   8  18         38.48         33.32         2.65 o
   4   8  18         10.99         29.06         2.42 o
   5   8  18        212.35        235.73         6.21 o
   1   9  18         63.26         53.15         4.14 o
   2   9  18         58.15         69.72         4.83 o
   1   1  19       3133.47       3067.46        37.29 o
   2   1  19         12.90         16.56         1.33 o
   3   1  19       3436.80       3464.97        28.95 o
   4   1  19          1.17          0.84         0.75 o
   5   1  19        685.52        689.60         6.79 o
   6   1  19          9.69         11.84         1.27 o
   7   1  19          0.25          2.24         1.30 o
   8   1  19        267.08        256.46         5.55 o
   9   1  19         19.38         17.62         1.29 o
  10   1  19         13.29         12.42         2.07 o
   0   2  19          9.44          2.76         1.46 o
   1   2  19        630.94        594.14         7.65 o
   2   2  19          9.30          5.11         0.96 o
   3   2  19        146.11        145.71         2.48 o
   4   2  19        219.58        195.92         3.06 o
   5   2  19         65.49         56.38         2.01 o
   6   2  19        128.51        116.02         2.84 o
   7   2  19        304.24        277.48         6.35 o
   8   2  19         46.98         46.51         2.66 o
   9   2  19         24.06         30.73         2.16 o
  10   2  19          0.01         -1.38         1.38 o
   1   3  19        128.45        116.73         4.25 o
   2   3  19        891.15        855.82        13.01 o
   3   3  19         49.71         49.44         2.08 o
   4   3  19        143.59        117.81         2.37 o
   5   3  19          3.04          2.63         0.86 o
   6   3  19        199.83        202.11         4.54 o
   7   3  19        388.59        351.80        15.35 o
   8   3  19       1272.56       1234.42        24.88 o
   9   3  19        207.92        233.45         6.09 o
   0   4  19         34.99         37.96         4.83 o
   1   4  19         65.01         72.73         6.56 o
   2   4  19       1020.04        973.07        17.25 o
   3   4  19        278.64        286.98         6.75 o
   4   4  19        790.90        726.42        10.27 o
   5   4  19          6.23          1.89         1.21 o
   6   4  19         51.56         49.96         3.81 o
   7   4  19         44.38         52.86         3.42 o
   8   4  19          5.79          8.07         1.95 o
   9   4  19         26.97         30.52         2.16 o
   1   5  19         48.32         44.74         3.42 o
   2   5  19         55.66         63.44         2.99 o
   3   5  19          0.57          1.88         1.29 o
   4   5  19        471.15        470.70         9.22 o
   5   5  19        227.57        249.57         7.76 o
   6   5  19        108.55        136.26        10.35 o
   7   5  19        464.31        508.65        14.15 o
   8   5  19        120.85         91.33         3.04 o
   0   6  19        170.72        152.76         5.60 o
   1   6  19         60.21         60.55         2.57 o
   2   6  19        521.75        528.70        10.07 o
   3   6  19         21.01         34.77         2.65 o
   4   6  19        165.53        144.26         8.28 o
   5   6  19        102.65         81.45         6.21 o
   6   6  19         68.54         77.49         4.13 o
   7   6  19         50.65         55.44         3.45 o
   1   7  19        834.63        791.32        13.68 o
   2   7  19         17.40         20.55         2.65 o
   3   7  19        110.59        128.07         8.97 o
   4   7  19         24.25         23.33         2.65 o
   5   7  19        265.28        295.42        10.01 o
   6   7  19          3.27          4.04         3.11 o
   0   8  19          7.74         15.19         3.45 o
   1   8  19        808.88        827.98        32.44 o
   2   8  19          5.63          7.08         2.07 o
   3   8  19          9.00          7.79         1.73 o
   4   8  19          2.57          4.73         1.66 o
   0   0  20       2541.83       2208.82        60.05 o
   1   0  20       1798.63       1621.29        26.03 o
   2   0  20        962.59        987.81        14.57 o
   3   0  20       1190.05       1137.43        14.87 o
   4   0  20       1599.38       1562.46        19.53 o
   5   0  20       2636.64       2695.12        32.69 o
   6   0  20       4865.15       4805.34        62.56 o
   7   0  20        445.24        472.35        10.91 o
   8   0  20         29.64         26.05         3.45 o
   9   0  20          0.38          1.38         2.07 o
   1   1  20         20.46         28.28         1.35 o
   2   1  20          0.77          0.76         0.97 o
   3   1  20       1316.93       1354.10        12.80 o
   4   1  20       2008.43       2021.37        18.41 o
   5   1  20         67.17         71.39         2.13 o
   6   1  20         64.66         64.30         2.14 o
   7   1  20         10.39          9.78         1.37 o
   8   1  20        125.08        122.35         3.54 o
   9   1  20         30.76         25.78         1.73 o
   0   2  20        217.50        208.55         6.29 o
   1   2  20        136.30        122.37         3.13 o
   2   2  20         47.22         47.71         1.94 o
   3   2  20        264.32        245.27         4.75 o
   4   2  20       5458.03       5362.60        49.29 o
   5   2  20        392.10        362.46         4.92 o
   6   2  20       1037.13       1046.35        18.05 o
   7   2  20        147.20        118.58         3.80 o
   8   2  20          1.06          1.08         1.05 o
   9   2  20         14.73         12.45         1.66 o
   1   3  20        191.44        189.11         4.87 o
   2   3  20        443.04        424.57         8.59 o
   3   3  20         76.92         84.59         3.04 o
   4   3  20         10.38         13.86         1.88 o
   5   3  20         69.98         59.51         1.91 o
   6   3  20         49.11         51.29         2.35 o
   7   3  20        402.78        383.84        10.73 o
   8   3  20         39.02         38.91         3.11 o
   9   3  20        368.78        351.21         8.04 o
   0   4  20          0.03          3.45         2.76 o
   1   4  20        306.37        291.41        10.70 o
   2   4  20       1741.74       1691.33        43.14 o
   3   4  20          7.86          4.71         1.44 o
   4   4  20         28.41         47.61         2.21 o
   5   4  20          0.21          0.69         1.17 o
   6   4  20          1.50          3.07         2.16 o
   7   4  20          0.21          0.79         1.66 o
   8   4  20        400.60        402.09         9.51 o
   1   5  20        305.57        268.72         7.81 o
   2   5  20        537.21        477.17         9.67 o
   3   5  20         18.21         19.01         1.83 o
   4   5  20         41.27         41.37         6.50 o
   5   5  20        434.37        399.53        10.49 o
   6   5  20        448.44        488.52        13.11 o
   7   5  20          1.10          3.35         1.73 o
   8   5  20        260.35        327.87        11.04 o
   0   6  20         16.51         11.96         2.16 o
   1   6  20        348.44        401.87         7.16 o
   2   6  20          2.21          5.26         1.40 o
   3   6  20          4.57          6.21         3.45 o
   4   6  20          3.27          0.00         2.76 o
   5   6  20        756.78        791.73        24.85 o
   6   6  20        107.37        103.22         4.49 o
   7   6  20         14.02         17.73         2.16 o
   1   7  20          7.60          1.16         1.68 o
   2   7  20          0.01          0.52         1.78 o
   3   7  20        142.63        136.33         5.30 o
   4   7  20        108.63        106.49         4.62 o
   5   7  20         15.67         14.77         2.16 o
   6   7  20        115.99        103.34         4.13 o
   0   8  20        733.39        657.13        20.02 o
   1   8  20         15.40         16.57         3.45 o
   2   8  20        200.10        211.06         8.63 o
   3   8  20          1.20          0.92         1.23 o
   4   8  20         28.18         29.74         2.16 o
   1   1  21          6.29          7.42         1.06 o
   2   1  21        125.45        136.09         3.20 o
   3   1  21        809.87        787.73         9.23 o
   4   1  21         43.99         35.01         1.68 o
   5   1  21        314.55        295.13         4.25 o
   6   1  21       1747.94       1732.81        24.14 o
   7   1  21        400.34        394.71         7.95 o
   8   1  21        254.27        294.39         5.95 o
   9   1  21          8.61         16.57         2.76 o
   0   2  21         22.65         16.51         2.16 o
   1   2  21         45.45         61.62         2.40 o
   2   2  21        497.78        472.31         6.56 o
   3   2  21        138.10        144.19         3.22 o
   4   2  21        215.96        218.58         3.85 o
   5   2  21          2.63          2.46         0.94 o
   6   2  21        198.82        207.28         5.55 o
   7   2  21        123.55         96.29         3.40 o
   8   2  21         60.72         66.90         2.39 o
   9   2  21         62.19         64.19         2.65 o
   1   3  21          7.28          7.75         1.49 o
   2   3  21       2933.52       3059.04        41.23 o
   3   3  21       2250.37       2246.01        30.70 o
   4   3  21        211.18        200.09         3.89 o
   5   3  21        114.02        136.23         4.35 o
   6   3  21        519.56        528.03         9.95 o
   7   3  21         23.69         23.90         1.91 o
   8   3  21         45.18         58.10         3.14 o
   9   3  21          3.41          2.62         1.15 o
   0   4  21       2771.28       2803.14        76.62 o
   1   4  21        255.71        245.85         8.28 o
   2   4  21        826.13        814.83        18.04 o
   3   4  21          0.02         -0.46         1.10 o
   4   4  21        408.58        397.94         7.31 o
   5   4  21        337.01        325.10         6.15 o
   6   4  21         68.46         66.85         4.13 o
   7   4  21         37.68         46.65         3.14 o
   8   4  21         79.34         76.31         3.42 o
   1   5  21        457.73        459.89        14.15 o
   2   5  21        158.72        136.26         6.90 o
   3   5  21        394.47        320.45         7.15 o
   4   5  21        136.62        110.28         4.47 o
   5   5  21          0.01          0.10         1.73 o
   6   5  21         80.60        102.62         4.62 o
   7   5  21         46.58         61.91         4.14 o
   0   6  21        848.15        823.93        17.57 o
   1   6  21         30.51         20.14         3.77 o
   2   6  21        174.80        191.77         5.80 o
   3   6  21          8.31          4.14         2.76 o
   4   6  21        103.34        122.18         7.59 o
   5   6  21        174.86        215.36         9.66 o
   6   6  21          5.84          3.85         2.07 o
   1   7  21        170.80        198.82         6.09 o
   2   7  21          7.58          5.22         2.16 o
   3   7  21          2.21          3.19         1.78 o
   4   7  21         85.65         77.41         3.81 o
   5   7  21          6.67          6.80         1.66 o
   0   8  21        891.60        794.49        22.78 o
   1   8  21         22.47         33.82         4.14 o
   2   8  21          6.20          7.59         2.76 o
   3   8  21          0.84         -2.76         2.76 o
   0   0  22        339.32        334.08        12.42 o
   1   0  22       2643.39       2693.37        44.26 o
   2   0  22        830.99        847.90        14.99 o
   3   0  22         58.61         64.29         2.89 o
   4   0  22         97.86         95.33         4.62 o
   5   0  22        163.60        159.99         4.61 o
   6   0  22        999.19       1006.55        20.97 o
   7   0  22         80.36        111.46         4.31 o
   8   0  22        209.63        179.47         7.59 o
   9   0  22          1.67          0.00         1.38 o
   1   1  22        177.09        174.84         3.08 o
   2   1  22         99.17         99.97         2.76 o
   3   1  22        299.75        301.42         4.86 o
   4   1  22        156.99        162.97         3.80 o
   5   1  22        892.83        904.08        11.10 o
   6   1  22        694.71        715.83        11.09 o
   7   1  22          0.71         -0.19         1.29 o
   8   1  22        926.09        941.71        15.53 o
   9   1  22          0.80          2.07         2.07 o
   0   2  22        680.10        648.12        11.94 o
   1   2  22        173.00        150.45         3.49 o
   2   2  22       1535.51       1552.18        23.04 o
   3   2  22        298.71        311.60         7.22 o
   4   2  22          0.02          0.39         1.17 o
   5   2  22        150.15        150.43         3.72 o
   6   2  22          0.62          2.69         1.42 o
   7   2  22        448.38        461.34         8.75 o
   8   2  22          0.03          0.43         0.92 o
   9   2  22        114.45        111.13         5.52 o
   1   3  22        390.04        383.35         8.08 o
   2   3  22         48.46         49.95         2.38 o
   3   3  22        723.73        674.27        10.75 o
   4   3  22         60.57         76.69         7.96 o
   5   3  22         31.10         42.95         3.38 o
   6   3  22          1.09          0.35         1.71 o
   7   3  22        618.25        628.39        13.90 o
   8   3  22         93.50        111.71         4.13 o
   0   4  22          6.18          8.97         3.45 o
   1   4  22         14.65          8.28         2.44 o
   2   4  22        646.43        664.23        15.37 o
   3   4  22        249.99        247.19         6.35 o
   4   4  22        264.44        207.42         4.81 o
   5   4  22        163.16        176.22         4.84 o
   6   4  22         21.32         16.78         2.30 o
   7   4  22          6.49          4.14         1.66 o
   8   4  22         10.94         11.58         1.66 o
   1   5  22          0.86          3.80         2.42 o
   2   5  22        399.75        378.40         9.73 o
   3   5  22          2.37         11.25         5.18 o
   4   5  22          0.06          0.00         1.23 o
   5   5  22        151.26        174.49         6.09 o
   6   5  22          0.46         -1.38         2.07 o
   7   5  22         14.59         24.42         3.80 o
   0   6  22         57.80         55.35         3.64 o
   1   6  22         78.67         61.40         5.05 o
   2   6  22        132.97        120.71         4.31 o
   3   6  22         54.44         48.32         4.83 o
   4   6  22          4.89          9.66         2.76 o
   5   6  22         16.59         16.57         3.45 o
   6   6  22        370.77        363.89        15.53 o
   1   7  22        153.78        144.57         4.81 o
   2   7  22        261.58        228.17         6.58 o
   3   7  22         98.21        108.89         4.83 o
   4   7  22         97.17        101.57         9.32 o
   5   7  22         34.05         32.25         2.65 o
   1   8  22        232.52        209.15         8.97 o
   1   1  23        142.93        146.04         3.45 o
   2   1  23        864.56        906.28        11.67 o
   3   1  23         55.84         57.46         2.38 o
   4   1  23         10.50          9.18         1.52 o
   5   1  23         37.66         35.80         2.69 o
   6   1  23         47.96         47.44         2.39 o
   7   1  23        421.64        385.24         7.55 o
   8   1  23         43.73         37.41         1.91 o
   9   1  23        160.17        156.00         6.21 o
   0   2  23         16.95         11.10         1.97 o
   1   2  23          7.21          6.05         1.23 o
   2   2  23        183.74        177.43         3.54 o
   3   2  23       2178.81       2186.97        33.87 o
   4   2  23         64.29         59.43         3.53 o
   5   2  23         34.41         34.71         2.69 o
   6   2  23        209.21        225.96         5.70 o
   7   2  23        544.19        514.84        10.11 o
   8   2  23         71.79         79.88         3.31 o
   1   3  23          1.48          3.94         1.84 o
   2   3  23        279.33        301.91         6.58 o
   3   3  23        228.48        222.28         4.83 o
   4   3  23        160.15        151.41         4.90 o
   5   3  23        341.46        298.58        11.62 o
   6   3  23        506.62        504.06         9.55 o
   7   3  23        102.10        104.31         4.13 o
   8   3  23          2.36          1.10         1.38 o
   0   4  23         22.84         17.26         3.45 o
   1   4  23        582.32        601.11        16.57 o
   2   4  23        365.83        341.06         9.51 o
   3   4  23        755.17        822.57        17.36 o
   4   4  23        461.96        461.15         9.26 o
   5   4  23         45.58         47.33         2.64 o
   6   4  23        191.85        177.02         6.09 o
   7   4  23        138.34        136.98         4.62 o
   8   4  23         24.60         19.33         2.07 o
   1   5  23         16.06         10.03         3.11 o
   2   5  23          9.15          6.21         1.95 o
   3   5  23        106.08        106.66         5.18 o
   4   5  23        123.19        107.85         3.43 o
   5   5  23        334.63        359.66        18.98 o
   6   5  23          1.76          4.63         1.66 o
   7   5  23        319.99        325.80        11.04 o
   0   6  23         21.13         17.95         3.45 o
   1   6  23        472.61        479.11         9.03 o
   2   6  23         92.38        110.30         3.66 o
   3   6  23        100.40         82.14         5.52 o
   4   6  23         28.40         17.26         3.45 o
   5   6  23         50.68         64.19         5.52 o
   6   6  23          9.48          6.90         2.76 o
   1   7  23         29.98         38.76         2.65 o
   2   7  23         33.82         28.18         2.65 o
   3   7  23        117.83        125.36         4.62 o
   4   7  23          0.13          0.59         1.73 o
   0   0  24       1337.90       1219.68        35.20 o
   1   0  24         26.13         23.95         2.88 o
   2   0  24          1.86          3.86         1.86 o
   3   0  24        133.58        147.91         4.75 o
   4   0  24        415.44        455.04        11.19 o
   5   0  24        166.98        146.60         5.30 o
   6   0  24         69.52         58.89         6.21 o
   7   0  24        115.64         99.67         3.81 o
   8   0  24         62.50         58.67         4.14 o
   1   1  24          9.09          7.67         1.28 o
   2   1  24       1692.94       1696.03        20.72 o
   3   1  24        184.59        210.75         6.87 o
   4   1  24        367.66        368.61         6.77 o
   5   1  24         46.35         51.14         2.50 o
   6   1  24         11.74         10.41         1.31 o
   7   1  24        742.46        668.71        14.45 o
   8   1  24          0.69          0.35         0.88 o
   0   2  24        135.19        150.22         4.75 o
   1   2  24         52.63         62.03         2.42 o
   2   2  24        234.08        242.92         5.31 o
   3   2  24          9.34         11.95         1.37 o
   4   2  24        528.42        505.32         8.52 o
   5   2  24        510.62        486.11         8.06 o
   6   2  24          8.34          8.54         1.59 o
   7   2  24         88.22         91.09         2.99 o
   8   2  24         31.77         35.25         2.16 o
   1   3  24       1222.41       1204.29        17.59 o
   2   3  24         60.44         57.10         2.66 o
   3   3  24        293.99        256.88         9.62 o
   4   3  24        388.63        362.46         8.12 o
   5   3  24          8.00          3.22         1.59 o
   6   3  24         73.40         71.12         3.04 o
   7   3  24         72.85         77.09         3.64 o
   8   3  24         28.04         35.80         2.16 o
   0   4  24       1790.00       1775.34        50.39 o
   1   4  24         25.93         40.57         5.52 o
   2   4  24          2.71         -0.35         1.95 o
   3   4  24        145.09        120.53         4.21 o
   4   4  24        123.07         99.97         3.80 o
   5   4  24        298.71        295.81         6.28 o
   6   4  24         80.26         82.00         4.13 o
   7   4  24         37.41         38.39         2.44 o
   1   5  24        107.53         83.50         5.18 o
   2   5  24        536.19        546.15        12.66 o
   3   5  24        150.46        136.64         4.97 o
   4   5  24        173.90        154.94         4.16 o
   5   5  24        144.51        166.74         8.97 o
   6   5  24        310.18        313.59         8.04 o
   0   6  24          6.37         11.04         2.76 o
   1   6  24          0.76          0.56         1.29 o
   2   6  24         24.07         26.00         2.01 o
   3   6  24        105.25        110.44         6.21 o
   4   6  24          5.23          2.76         2.76 o
   5   6  24          0.24         -0.69         2.07 o
   1   7  24        145.53        150.48         4.62 o
   2   7  24        149.58        138.05         4.62 o
   3   7  24          0.05          0.59         1.66 o
   4   7  24         31.89         31.75         2.76 o
   1   1  25        341.07        342.63         5.86 o
   2   1  25        524.59        562.47         7.65 o
   3   1  25        451.27        450.28         8.01 o
   4   1  25         20.47         24.74         3.49 o
   5   1  25         12.86          8.80         2.49 o
   6   1  25        295.44        297.16         5.68 o
   7   1  25        258.79        271.31         5.55 o
   8   1  25          3.35          2.35         1.15 o
   0   2  25        151.03        171.15         5.15 o
   1   2  25        157.69        177.37         3.93 o
   2   2  25         54.23         50.36         4.87 o
   3   2  25         24.41         27.73         2.23 o
   4   2  25         87.04         86.47         2.94 o
   5   2  25        192.27        188.44         5.15 o
   6   2  25         36.45         47.20         2.50 o
   7   2  25        369.53        374.39         7.15 o
   8   2  25          2.01          0.00         2.07 o
   1   3  25        483.58        463.15         9.69 o
   2   3  25        991.34        998.61        29.17 o
   3   3  25        460.83        441.64         9.29 o
   4   3  25         33.78         36.07         2.59 o
   5   3  25         68.98         76.01         3.40 o
   6   3  25          0.83          2.26         1.29 o
   7   3  25         23.14         18.64         1.95 o
   0   4  25          3.69          4.83         3.45 o
   1   4  25          7.57          7.75         3.80 o
   2   4  25          5.12          1.04         1.95 o
   3   4  25          0.01          2.23         1.75 o
   4   4  25        972.37        925.94        15.93 o
   5   4  25         45.19         45.73         2.73 o
   6   4  25        166.08        164.28         5.30 o
   7   4  25        306.66        298.88         9.66 o
   1   5  25         82.88         80.14         5.18 o
   2   5  25         25.09         27.06         2.65 o
   3   5  25        641.37        633.28        31.75 o
   4   5  25          0.23          0.10         1.66 o
   5   5  25         50.98         67.07         3.64 o
   6   5  25        144.63        165.97         5.11 o
   0   6  25        101.02         95.95         5.52 o
   1   6  25         31.25         35.13         3.11 o
   2   6  25         16.91         23.85         1.58 o
   3   6  25          1.32          4.49         1.95 o
   4   6  25         49.73         59.73         3.42 o
   5   6  25         52.19         53.84         4.14 o
   1   7  25         11.67         14.50         2.07 o
   2   7  25         60.76         71.79         4.14 o
   3   7  25          0.04          1.38         2.07 o
   0   0  26       2971.51       3103.40        83.52 o
   1   0  26        368.98        371.47         8.10 o
   2   0  26        276.43        288.32         6.86 o
   3   0  26       1920.96       1954.75        31.48 o
   4   0  26        136.33        140.12         5.30 o
   5   0  26        140.51        146.31         5.30 o
   6   0  26         47.43         61.77         3.31 o
   7   0  26        376.52        344.44        11.73 o
   8   0  26        507.86        501.82        14.50 o
   1   1  26        161.15        144.65         3.56 o
   2   1  26         77.84         71.22         2.71 o
   3   1  26        379.35        388.30         7.78 o
   4   1  26        345.99        350.26         9.07 o
   5   1  26         67.07         69.34         4.18 o
   6   1  26          4.55          2.42         1.42 o
   7   1  26        166.81        161.28         3.95 o
   8   1  26        511.50        499.75        15.19 o
   0   2  26         63.65         68.70         4.31 o
   1   2  26         92.46         85.63         2.89 o
   2   2  26        930.43        976.08        14.74 o
   3   2  26         35.58         40.06         2.50 o
   4   2  26          0.25          1.23         1.17 o
   5   2  26         93.40         91.04         4.54 o
   6   2  26        278.08        280.27         6.10 o
   7   2  26        123.24        123.87         3.34 o
   1   3  26        304.97        296.93         7.15 o
   2   3  26        438.06        415.79        13.24 o
   3   3  26       1380.17       1285.43        21.65 o
   4   3  26        137.20        155.60         4.61 o
   5   3  26          3.07          5.52         1.95 o
   6   3  26        165.40        189.80         4.35 o
   7   3  26        242.58        221.83         5.60 o
   0   4  26        294.21        301.64        12.42 o
   1   4  26        169.18        176.44         6.35 o
   2   4  26          1.59         -0.69         1.95 o
   3   4  26        543.97        520.23        10.09 o
   4   4  26         29.04         26.55         2.10 o
   5   4  26          7.54          8.58         1.42 o
   6   4  26         35.63         39.21         2.65 o
   1   5  26        209.37        207.60         6.58 o
   2   5  26        389.48        424.44        10.21 o
   3   5  26        152.92        150.80        11.73 o
   4   5  26          8.32         17.68         2.16 o
   5   5  26        275.17        283.76        11.39 o
   0   6  26        158.10        160.83         6.90 o
   1   6  26        402.60        403.53         9.02 o
   2   6  26         24.11         20.87         2.16 o
   3   6  26          1.31          4.93         1.66 o
   4   6  26          5.51          3.45         2.07 o
   1   1  27       1406.24       1390.58        17.90 o
   2   1  27        288.87        294.41         5.24 o
   3   1  27         25.79         28.66         2.69 o
   4   1  27        126.73        120.78         3.40 o
   5   1  27         59.21         67.25         2.50 o
   6   1  27        237.09        243.39         5.55 o
   7   1  27         58.01         58.68         3.42 o
   0   2  27       2385.73       2340.88        41.38 o
   1   2  27        317.16        315.33         6.34 o
   2   2  27          4.67          5.52         1.45 o
   3   2  27         72.34         73.82         3.25 o
   4   2  27         49.23         44.63         2.17 o
   5   2  27         27.56         26.14         3.11 o
   6   2  27         19.18         22.00         2.62 o
   7   2  27         25.52         26.79         2.16 o
   1   3  27         98.19        113.96         5.55 o
   2   3  27          0.79          4.44         1.70 o
   3   3  27        222.45        215.69         5.70 o
   4   3  27          1.38          1.51         1.29 o
   5   3  27          0.36         -0.69         1.46 o
   6   3  27        158.39        141.53         5.20 o
   0   4  27        718.24        639.18        20.71 o
   1   4  27         90.72         92.29         4.62 o
   2   4  27         35.48         30.04         2.84 o
   3   4  27         45.62         39.79         2.50 o
   4   4  27        127.93        113.09         3.54 o
   5   4  27        147.52        134.16         4.62 o
   6   4  27         48.30         61.43         4.14 o
   1   5  27         15.64         18.45         2.44 o
   2   5  27         12.40         15.69         2.16 o
   3   5  27         14.08          9.92         1.66 o
   4   5  27         30.00         25.71         2.44 o
   5   5  27         15.02         20.02         2.76 o
   0   6  27         89.12         98.71         4.83 o
   1   6  27          0.33          0.83         1.15 o
   2   6  27         80.59         98.02         5.52 o
   3   6  27         10.34          9.66         2.76 o
   0   0  28        111.16        111.82         6.90 o
   1   0  28         44.67         47.79         2.91 o
   2   0  28        607.40        606.32        11.54 o
   3   0  28        366.81        336.22         9.24 o
   4   0  28        687.75        708.08        15.60 o
   5   0  28       1086.59       1166.58        27.27 o
   6   0  28        980.99        897.19        18.04 o
   7   0  28         52.42         40.73         3.45 o
   1   1  28        777.53        796.39        11.10 o
   2   1  28         91.98         86.11         3.08 o
   3   1  28        754.22        800.85        12.31 o
   4   1  28         62.96         71.68         2.82 o
   5   1  28        179.72        198.49         4.07 o
   6   1  28         10.68          8.82         1.42 o
   7   1  28         22.21         18.64         1.66 o
   0   2  28         19.30         29.15         2.50 o
   1   2  28        569.87        588.07         8.75 o
   2   2  28        650.28        681.26        10.93 o
   3   2  28          9.65          5.31         1.51 o
   4   2  28        448.66        456.20        14.95 o
   5   2  28         52.34         66.82         2.91 o
   6   2  28        618.47        600.90        10.49 o
   1   3  28          1.98          3.22         1.59 o
   2   3  28         39.26         50.84         2.99 o
   3   3  28        229.39        212.78         7.85 o
   4   3  28          8.04          9.13         1.70 o
   5   3  28        258.20        283.73        12.77 o
   6   3  28        141.46        138.05         6.21 o
   0   4  28        712.08        733.74        22.78 o
   1   4  28         42.06         50.86         4.14 o
   2   4  28          0.51          1.63         1.29 o
   3   4  28        362.76        330.48         8.91 o
   4   4  28         37.07         48.00         2.32 o
   5   4  28        143.54        160.52         5.11 o
   1   5  28          3.36          0.69         1.46 o
   2   5  28         82.79         93.22         5.18 o
   3   5  28          1.67          3.22         1.23 o
   4   5  28         56.23         66.26         4.83 o
   0   6  28          0.89          4.14         2.07 o
   1   6  28         39.19         49.01         3.45 o
   2   6  28          0.07          2.76         2.07 o
   1   1  29        637.86        643.25         9.25 o
   2   1  29        697.20        688.46        10.85 o
   3   1  29        491.48        496.43         8.35 o
   4   1  29          1.76          2.42         1.17 o
   5   1  29          6.21          4.91         0.99 o
   6   1  29        178.37        175.70         3.95 o
   0   2  29         68.11         84.71         4.62 o
   1   2  29         11.00         11.50         1.39 o
   2   2  29        461.50        469.72         8.01 o
   3   2  29        283.91        293.33         6.18 o
   4   2  29         55.19         49.31         3.49 o
   5   2  29         52.61         57.89         2.50 o
   6   2  29         26.32         30.31         1.77 o
   1   3  29        142.58        128.46         4.38 o
   2   3  29        120.25        145.43         5.58 o
   3   3  29          7.96         10.07         1.70 o
   4   3  29          4.59         -1.15         1.20 o
   5   3  29        166.63        178.82         4.88 o
   0   4  29        294.16        293.36        11.73 o
   1   4  29          0.01         -0.59         1.73 o
   2   4  29          8.92         10.57         1.59 o
   3   4  29         14.47         12.19         1.59 o
   4   4  29          0.08          1.08         1.00 o
   1   5  29          6.21          7.86         1.66 o
   2   5  29        309.19        289.45         7.06 o
   3   5  29          1.17          4.14         2.07 o
   0   0  30        792.75        847.64        25.54 o
   1   0  30       1562.98       1697.06        33.94 o
   2   0  30        413.78        417.81         8.50 o
   3   0  30        356.77        350.04         8.74 o
   4   0  30          7.89          7.33         1.66 o
   5   0  30         45.32         56.14         2.81 o
   6   0  30         29.80         35.20         3.45 o
   1   1  30        436.66        443.59         7.58 o
   2   1  30         60.81         69.01         2.73 o
   3   1  30         75.79         53.30         2.69 o
   4   1  30         45.19         48.19         2.03 o
   5   1  30         89.05         99.75         3.14 o
   6   1  30         62.47         69.46         2.93 o
   0   2  30         18.24         12.78         2.44 o
   1   2  30        188.49        201.94         4.65 o
   2   2  30        202.64        218.35         5.55 o
   3   2  30        188.32        211.44         6.90 o
   4   2  30         55.87         53.82         2.50 o
   5   2  30         36.91         46.47         2.23 o
   1   3  30          9.46          9.54         1.83 o
   2   3  30        127.51        119.01         3.84 o
   3   3  30         24.92         21.66         1.99 o
   4   3  30          3.39          1.84         1.52 o
   5   3  30        210.43        224.33         8.28 o
   0   4  30          0.11          0.69         2.07 o
   1   4  30         20.92         25.20         2.44 o
   2   4  30          8.49         11.00         1.59 o
   3   4  30         16.85         16.12         1.59 o
   1   5  30         61.34         68.71         3.14 o
   2   5  30        655.50        683.35        20.02 o
   1   1  31         99.47        106.75         4.08 o
   2   1  31         94.42        101.89         3.08 o
   3   1  31         47.50         50.17         2.85 o
   4   1  31         48.35         50.06         3.18 o
   5   1  31         83.86         69.61         2.95 o
   0   2  31        374.16        374.41         9.51 o
   1   2  31         89.35        104.93         3.27 o
   2   2  31          6.26          5.75         1.59 o
   3   2  31         56.89         60.97         5.87 o
   4   2  31        208.75        201.00         4.64 o
   5   2  31         75.07         75.58         2.93 o
   1   3  31         21.78         19.94         1.91 o
   2   3  31         38.69         44.75         2.74 o
   3   3  31        295.95        306.01         6.23 o
   4   3  31          8.62          4.83         1.46 o
   0   4  31        187.83        208.46         8.28 o
   1   4  31        652.19        726.05        19.33 o
   2   4  31          8.72          6.41         1.66 o
   0   0  32        347.71        359.62        12.42 o
   1   0  32        428.12        454.45        10.70 o
   2   0  32       1890.55       1869.20        36.11 o
   3   0  32        253.07        247.54         6.58 o
   4   0  32        170.50        173.81         4.83 o
   1   1  32       1135.61       1142.86        16.22 o
   2   1  32        189.29        219.95         5.15 o
   3   1  32        181.69        186.74         4.64 o
   4   1  32          0.00          0.39         1.00 o
   0   2  32        842.60        849.21        17.81 o
   1   2  32         15.93         18.92         1.62 o
   2   2  32        235.45        248.01         5.70 o
   3   2  32          1.13          2.07         1.46 o
   4   2  32         10.54         10.71         1.46 o
   1   3  32         36.48         37.06         2.39 o
   2   3  32          3.38          5.02         1.29 o
   3   3  32         74.73         73.86         3.14 o
   0   4  32        120.41        138.74         6.21 o
   1   4  32        117.41        119.84         4.13 o
   1   1  33         65.97         76.23         2.91 o
   2   1  33        183.34        213.47         7.59 o
   3   1  33          4.97          4.83         1.46 o
   0   2  33        138.18        170.27         5.37 o
   1   2  33        133.59        142.95         3.35 o
   2   2  33        217.82        236.14         6.35 o
   3   2  33          0.15          1.24         1.15 o
   1   3  33          9.36         11.09         1.95 o
   2   3  33        144.37        155.31         6.90 o
   1   1  34          3.99          2.76         1.46 o
   2   1  34         34.11         37.27         3.45 o
                                                
